# Supplementary material for: (E)-3-(4-Cyclo­hexyl-3-fluoro­benzyl­idene)chroman-4-one
Source: Acta Crystallogr Sect E Struct Rep Online. 2012 May 31;68(Pt 6):o1972. doi: 10.1107/S1600536812024336 (PMC3379519; doi:10.1107/S1600536812024336)
Supplement: Supplementary file 1 [file e-68-o1972-sup1.cif]

##############################################################################
#                                                                            #
# This CIF contains the data in a paper accepted for publication in          #
# Acta Crystallographica Section E. It conforms to the requirements of       #
# Notes for Authors for Acta Crystallographica Section E, and has been       #
# peer reviewed under the auspices of the IUCr Commission on Journals.       #
#                                                                            #
# Full details of the Crystallographic Information File format               #
# are given in the paper "The Crystallographic Information File (CIF):       #
# a New Standard Archive File for Crystallography" by S. R. Hall, F. H.      #
# Allen and I. D. Brown [Acta Cryst. (1991), A47, 655-685].                  #
#                                                                            #
# The current version of the core CIF dictionary is obtainable from          #
# ftp://ftp.iucr.org/pub/cif_core.dic.                                       #
#                                                                            #
# Software is freely available for graphical display of the structure(s)     #
# in this CIF. For information consult the CIF software page                 #
# http://www.iucr.org/resources/cif/software.                                #
#                                                                            #
# This file may be used for bona fide research purposes within the           #
# scientific community so long as proper attribution is given to the journal # 
# article from which it was obtained.                                        #
#                                                                            #
##############################################################################
data_global
_audit_creation_method     'WinGX routine CIF_UPDATE'
_audit_conform_dict_name     cif_core.dic
_audit_conform_dict_version     2.4
_journal_date_recd_electronic     2012-05-09
_journal_date_accepted     2012-05-28
_journal_name_full     'Acta Crystallographica, Section E'
_journal_year     2012
_journal_volume     68
_journal_issue      6
_journal_page_first     o1972
_journal_page_last     o1972
_journal_paper_category     QO
_journal_paper_doi     10.1107/S1600536812024336
_journal_coeditor_code     FJ2556
_publ_contact_author_name     'Neil Koorbanally'
_publ_contact_author_address
;
School of Chemistry and Physics,
University of KwaZulu-Natal,
Westville Campus,
Private Bag X54001,
Durban 4000,
South Africa
;
_publ_contact_author_email     'koorbanally@ukzn.ac.za'
_publ_contact_author_fax     '27(031)2603091'
_publ_contact_author_phone     '27(031)2603189'
_publ_section_title
;
(<i>E</i>)-3-(4-Cyclohexyl-3-fluorobenzylidene)chroman-4-one
;
loop_
    _publ_author_name
    _publ_author_footnote
    _publ_author_address
    'Gopaul, Kaalin' .
;
School of Chemistry and Physics,
University of KwaZulu-Natal,
Private Bag X54001,
Durban 4000,
South Africa
;
    'Shaikh, Mahidansha M.' .
;
School of Chemistry and Physics,
University of KwaZulu-Natal,
Private Bag X54001,
Durban 4000,
South Africa
;
    'Koorbanally, Neil A.' .
;
School of Chemistry and Physics,
University of KwaZulu-Natal,
Private Bag X54001,
Durban 4000,
South Africa
;
    'Ramjugernath, Deresh' .
;
School of Engineering,
University of KwaZulu-Natal,
Private Bag X54001,
Durban 4000,
South Africa
;
    'Omondi, Bernard' .
;
School of Chemistry and Physics,
University of KwaZulu-Natal,
Private Bag X54001,
Durban 4000,
South Africa
;
data_I
_audit_creation_method     'WinGX routine CIF_UPDATE'
_audit_conform_dict_name     cif_core.dic
_audit_conform_dict_version     2.4
_chemical_name_systematic
;
(<i>E</i>)-3-(4-Cyclohexyl-3-fluorobenzylidene)chroman-4-one
;
_chemical_formula_moiety     'C22 H21 F1 O2'
_chemical_formula_sum     'C22 H21 F1 O2'
_chemical_formula_iupac     'C22 H21 F1 O2'
_chemical_formula_weight     336.39
_symmetry_cell_setting     triclinic
_symmetry_space_group_name_H-M     'P -1'
_symmetry_space_group_name_Hall     '-P 1'
loop_
    _symmetry_equiv_pos_as_xyz
    'x, y, z'
    '-x, -y, -z'
_cell_length_a     6.83510(10)
_cell_length_b     8.1483(2)
_cell_length_c     15.7931(3)
_cell_angle_alpha     76.6610(10)
_cell_angle_beta     81.7690(10)
_cell_angle_gamma     75.2870(10)
_cell_volume     824.45(3)
_cell_formula_units_Z     2
_cell_measurement_reflns_used     18935
_cell_measurement_theta_min     2.64
_cell_measurement_theta_max     28.47
_cell_measurement_temperature     446(2)
_exptl_crystal_description     block
_exptl_crystal_colour     yellow
_exptl_crystal_size_max     0.34
_exptl_crystal_size_mid     0.33
_exptl_crystal_size_min     0.19
_exptl_crystal_density_diffrn     1.355
_exptl_crystal_density_method     'not measured'
_exptl_crystal_F_000     356
_exptl_absorpt_coefficient_mu     0.093
_exptl_absorpt_correction_type     multi-scan
_exptl_absorpt_process_details     '(SADABS; Bruker, 2008)'
_exptl_absorpt_correction_T_min     0.9691
_exptl_absorpt_correction_T_max     0.9826
_exptl_special_details
;
Carbon-bound H-atoms were placed in calculated positions [C---H = 0.97 \%A for
Methylene H atoms, 0.98 \%A for methine and 0.93 \%A for aromatic H atoms;
<i>U</i>~iso~(H) = 1.2<i>U</i>~eq~(C)] and were included in the refinement in
the riding model approximation. Disorder: Disorder was found for the F-- and
H-atoms, which is not an uncommon situation. The disorder was modelled for F--
and H-- atoms (80:30) using PART instructions and the total occupancy at each
atom site was kept as 1 during the refinement by means of a SUMFIX constraint.
The F-atoms involved in disorder were modelled with anisotropic thermal
parameters.
;
_diffrn_ambient_temperature     446(2)
_diffrn_radiation_type     MoK\a
_diffrn_radiation_wavelength     0.71073
_diffrn_radiation_monochromator     graphite
_diffrn_measurement_device_type     'Bruker SMART APEXII CCD'
_diffrn_measurement_method     '\f and \w scans'
_diffrn_reflns_number     18883
_diffrn_reflns_av_R_equivalents     0.0293
_diffrn_reflns_theta_min     2.64
_diffrn_reflns_theta_max     28.47
_diffrn_reflns_theta_full     28.47
_diffrn_measured_fraction_theta_max     0.986
_diffrn_measured_fraction_theta_full     0.986
_diffrn_reflns_limit_h_min     -9
_diffrn_reflns_limit_h_max     9
_diffrn_reflns_limit_k_min     -8
_diffrn_reflns_limit_k_max     10
_diffrn_reflns_limit_l_min     -21
_diffrn_reflns_limit_l_max     21
_diffrn_standards_number     0
_diffrn_standards_interval_count     0
_diffrn_standards_interval_time     0
_diffrn_standards_decay_%     0
_refine_special_details
;
Refinement of <i>F</i>^2^ against ALL reflections. The weighted <i>R</i>-factor
<i>wR</i> and goodness of fit <i>S</i> are based on <i>F</i>^2^, conventional
<i>R</i>-factors <i>R</i> are based on <i>F</i>, with <i>F</i> set to zero for
negative <i>F</i>^2^. The threshold expression of <i>F</i>^2^ >
\s(<i>F</i>^2^) is used only for calculating <i>R</i>-factors(gt) <i>etc</i>.
and is not relevant to the choice of reflections for refinement.
<i>R</i>-factors based on <i>F</i>^2^ are statistically about twice as large
as those based on <i>F</i>, and <i>R</i>- factors based on ALL data will be
even larger.
;
_reflns_number_total     4104
_reflns_number_gt     3637
_reflns_threshold_expression     I>2sigma(I)
_refine_ls_structure_factor_coef     Fsqd
_refine_ls_matrix_type     full
_refine_ls_R_factor_all     0.0628
_refine_ls_R_factor_gt     0.0577
_refine_ls_wR_factor_gt     0.1674
_refine_ls_wR_factor_ref     0.173
_refine_ls_goodness_of_fit_ref     1.053
_refine_ls_restrained_S_all     1.06
_refine_ls_number_reflns     4104
_refine_ls_number_parameters     233
_refine_ls_number_restraints     21
_refine_ls_hydrogen_treatment     constr
_refine_ls_weighting_scheme     calc
_refine_ls_weighting_details
         'calc w=1/[\s^2^(Fo^2^)+(0.0944P)^2^+0.7446P] where P=(Fo^2^+2Fc^2^)/3'
_atom_sites_solution_hydrogens     geom
_atom_sites_solution_primary     direct
_atom_sites_solution_secondary     difmap
_refine_ls_shift/su_max     0
_refine_ls_shift/su_mean     0
_refine_diff_density_max     0.961
_refine_diff_density_min     -1.049
_refine_ls_extinction_method     none
loop_
    _atom_type_symbol
    _atom_type_description
    _atom_type_scat_dispersion_real
    _atom_type_scat_dispersion_imag
    _atom_type_scat_source
    C C 0.0033 0.0016 'International Tables Vol C Tables 4.2.6.8 and 6.1.1.4'
    H H 0 0 'International Tables Vol C Tables 4.2.6.8 and 6.1.1.4'
    O O 0.0106 0.006 'International Tables Vol C Tables 4.2.6.8 and 6.1.1.4'
    F F 0.0171 0.0103 'International Tables Vol C Tables 4.2.6.8 and 6.1.1.4'
_computing_data_collection     'APEX2 (Bruker, 2008)'
_computing_cell_refinement     'SAINT-Plus (Bruker, 2008)'
_computing_data_reduction     'SAINT-Plus and XPREP (Bruker, 2008)'
_computing_structure_solution     'SHELXS97 (Sheldrick, 2008)'
_computing_structure_refinement     'SHELXL97 (Sheldrick, 2008)'
_computing_molecular_graphics     'ORTEP-3 (Farrugia, 1997)'
_computing_publication_material     'WinGX (Farrugia, 1999)'
loop_
    _atom_site_type_symbol
    _atom_site_label
    _atom_site_fract_x
    _atom_site_fract_y
    _atom_site_fract_z
    _atom_site_U_iso_or_equiv
    _atom_site_adp_type
    _atom_site_calc_flag
    _atom_site_refinement_flags
    _atom_site_occupancy
    _atom_site_symmetry_multiplicity
    _atom_site_disorder_assembly
    _atom_site_disorder_group
    C C1 0.2972(3) 0.3337(3) 0.18026(11) 0.0240(4) Uani d U 1 1 . .
    H H1A 0.4375 0.2691 0.1775 0.029 Uiso calc R 1 1 . .
    H H1B 0.297 0.4558 0.1702 0.029 Uiso calc R 1 1 . .
    C C2 0.1930(3) 0.3034(3) 0.10912(11) 0.0256(4) Uani d . 1 1 . .
    H H2A 0.215 0.1798 0.1126 0.031 Uiso calc R 1 1 . .
    H H2B 0.2531 0.3532 0.0527 0.031 Uiso calc R 1 1 . .
    C C3 -0.0336(3) 0.3826(3) 0.11618(12) 0.0269(4) Uani d . 1 1 . .
    H H3A -0.0566 0.5079 0.1001 0.032 Uiso calc R 1 1 . .
    H H3B -0.0978 0.3443 0.0757 0.032 Uiso calc R 1 1 . .
    C C4 -0.1284(3) 0.3313(3) 0.20779(12) 0.0276(4) Uani d . 1 1 . .
    H H4A -0.129 0.2093 0.2193 0.033 Uiso calc R 1 1 . .
    H H4B -0.2683 0.3964 0.2122 0.033 Uiso calc R 1 1 . .
    C C5 -0.0171(2) 0.3636(3) 0.27620(11) 0.0252(4) Uani d U 1 1 . .
    H H5A -0.0337 0.4874 0.2704 0.03 Uiso calc R 1 1 . .
    H H5B -0.0759 0.3186 0.3338 0.03 Uiso calc R 1 1 . .
    C C6 0.1987(2) 0.28131(19) 0.26771(9) 0.0131(3) Uani d U 1 1 . .
    H H6 0.1978 0.1604 0.2696 0.016 Uiso calc R 1 1 . .
    C C7 0.3101(2) 0.2672(2) 0.33810(10) 0.0158(3) Uani d U 1 1 A .
    C C8 0.2403(2) 0.3561(2) 0.40676(10) 0.0181(3) Uani d . 1 1 . .
    H H8 0.1123 0.4306 0.4063 0.022 Uiso calc PR 0.803(4) 1 A 1
    F F1B 0.0633(2) 0.4701(2) 0.41034(10) 0.0309(17) Uani d PR 0.197(4) 1 A 2
    C C10 0.3560(2) 0.3365(2) 0.47542(10) 0.0178(3) Uani d . 1 1 A .
    H H10 0.3038 0.3982 0.5195 0.021 Uiso calc R 1 1 . .
    C C11 0.5499(2) 0.22563(19) 0.47953(10) 0.0160(3) Uani d . 1 1 . .
    C C12 0.6215(2) 0.13448(19) 0.41124(10) 0.0164(3) Uani d . 1 1 A .
    H H12 0.7496 0.0599 0.4114 0.02 Uiso calc R 1 1 . .
    C C13 0.5036(2) 0.15504(19) 0.34448(10) 0.0161(3) Uani d . 1 1 . .
    H H13 0.5545 0.0913 0.3011 0.019 Uiso calc PR 0.197(4) 1 A 2
    F F1A 0.57542(18) 0.05863(15) 0.28206(8) 0.0190(4) Uani d P 0.803(4) 1 A 1
    C C14 0.6861(2) 0.1993(2) 0.54697(10) 0.0170(3) Uani d . 1 1 A .
    H H14 0.8215 0.1522 0.5311 0.02 Uiso calc R 1 1 . .
    C C15 0.6495(2) 0.23152(19) 0.62847(10) 0.0159(3) Uani d . 1 1 . .
    C C16 0.4451(2) 0.3066(2) 0.67092(10) 0.0183(3) Uani d . 1 1 A .
    H H16A 0.4237 0.4318 0.6582 0.022 Uiso calc R 1 1 . .
    H H16B 0.3413 0.2779 0.6448 0.022 Uiso calc R 1 1 . .
    C C17 0.5798(2) 0.2205(2) 0.81068(10) 0.0180(3) Uani d . 1 1 A .
    C C18 0.5371(3) 0.2086(2) 0.90100(11) 0.0231(3) Uani d . 1 1 . .
    H H18 0.404 0.2192 0.9261 0.028 Uiso calc R 1 1 . .
    C C19 0.6940(3) 0.1809(2) 0.95265(11) 0.0239(4) Uani d . 1 1 . .
    H H19 0.6657 0.1728 1.0127 0.029 Uiso calc R 1 1 . .
    C C20 0.8948(3) 0.1650(2) 0.91576(11) 0.0223(3) Uani d . 1 1 . .
    H H20 0.9991 0.1495 0.9508 0.027 Uiso calc R 1 1 . .
    C C21 0.9374(2) 0.1725(2) 0.82692(11) 0.0196(3) Uani d . 1 1 A .
    H H21 1.0712 0.159 0.8025 0.023 Uiso calc R 1 1 . .
    C C22 0.7803(2) 0.20013(19) 0.77313(10) 0.0165(3) Uani d . 1 1 . .
    C C23 0.8274(2) 0.1979(2) 0.67917(10) 0.0180(3) Uani d . 1 1 A .
    O O1 0.41878(17) 0.24763(18) 0.76439(8) 0.0230(3) Uani d . 1 1 . .
    O O2 1.00278(19) 0.1688(2) 0.64622(9) 0.0303(3) Uani d . 1 1 . .
loop_
    _atom_site_aniso_label
    _atom_site_aniso_U_11
    _atom_site_aniso_U_22
    _atom_site_aniso_U_33
    _atom_site_aniso_U_12
    _atom_site_aniso_U_13
    _atom_site_aniso_U_23
    C1 0.0204(8) 0.0353(9) 0.0172(7) -0.0094(7) 0.0026(6) -0.0064(6)
    C2 0.0245(8) 0.0333(9) 0.0185(8) -0.0042(7) -0.0007(6) -0.0081(7)
    C3 0.0239(8) 0.0373(10) 0.0222(8) -0.0083(7) -0.0058(6) -0.0078(7)
    C4 0.0189(8) 0.0393(10) 0.0255(9) -0.0077(7) -0.0028(6) -0.0070(7)
    C5 0.0147(7) 0.0397(10) 0.0221(8) -0.0066(6) 0.0001(6) -0.0085(7)
    C6 0.0111(6) 0.0177(7) 0.0106(6) -0.0035(5) -0.0004(5) -0.0031(5)
    C7 0.0165(7) 0.0173(7) 0.0144(6) -0.0067(5) -0.0008(5) -0.0020(5)
    C8 0.0161(7) 0.0170(7) 0.0197(7) -0.0019(5) 0.0003(5) -0.0042(6)
    F1B 0.023(3) 0.034(3) 0.032(3) 0.009(2) -0.007(2) -0.014(2)
    C10 0.0189(7) 0.0172(7) 0.0166(7) -0.0026(6) 0.0006(5) -0.0053(5)
    C11 0.0168(7) 0.0154(7) 0.0160(7) -0.0054(5) 0.0006(5) -0.0029(5)
    C12 0.0154(7) 0.0151(7) 0.0181(7) -0.0034(5) 0.0007(5) -0.0034(5)
    C13 0.0188(7) 0.0143(7) 0.0158(7) -0.0049(5) 0.0017(5) -0.0047(5)
    F1A 0.0210(6) 0.0186(6) 0.0182(6) -0.0015(4) -0.0006(4) -0.0093(4)
    C14 0.0151(7) 0.0161(7) 0.0194(7) -0.0024(5) -0.0004(5) -0.0051(5)
    C15 0.0133(6) 0.0159(7) 0.0184(7) -0.0031(5) -0.0001(5) -0.0045(5)
    C16 0.0137(7) 0.0242(8) 0.0158(7) -0.0025(6) 0.0006(5) -0.0047(6)
    C17 0.0168(7) 0.0190(7) 0.0189(7) -0.0044(5) -0.0020(6) -0.0046(6)
    C18 0.0197(7) 0.0292(9) 0.0197(8) -0.0053(6) 0.0010(6) -0.0057(6)
    C19 0.0283(9) 0.0262(8) 0.0180(7) -0.0070(7) -0.0029(6) -0.0046(6)
    C20 0.0240(8) 0.0218(8) 0.0232(8) -0.0064(6) -0.0082(6) -0.0037(6)
    C21 0.0172(7) 0.0192(7) 0.0234(8) -0.0046(6) -0.0035(6) -0.0050(6)
    C22 0.0155(7) 0.0153(7) 0.0190(7) -0.0029(5) -0.0020(5) -0.0043(5)
    C23 0.0142(7) 0.0199(7) 0.0205(7) -0.0025(5) -0.0007(5) -0.0076(6)
    O1 0.0133(5) 0.0381(7) 0.0171(6) -0.0064(5) 0.0002(4) -0.0048(5)
    O2 0.0140(6) 0.0507(9) 0.0273(7) -0.0028(5) 0.0010(5) -0.0172(6)
_geom_special_details
;
All e.s.d.'s (except the e.s.d. in the dihedral angle between two l.s. planes)
are estimated using the full covariance matrix. The cell e.s.d.'s are taken
into account individually in the estimation of e.s.d.'s in distances, angles
and torsion angles; correlations between e.s.d.'s in cell parameters are only
used when they are defined by crystal symmetry. An approximate (isotropic)
treatment of cell e.s.d.'s is used for estimating e.s.d.'s involving l.s.
planes.
;
loop_
    _geom_bond_atom_site_label_1
    _geom_bond_atom_site_label_2
    _geom_bond_site_symmetry_2
    _geom_bond_distance
    _geom_bond_publ_flag
    C1 C6 . 1.467(2) ?
    C1 C2 . 1.509(2) ?
    C1 H1A . 0.97 ?
    C1 H1B . 0.97 ?
    C2 C3 . 1.518(2) ?
    C2 H2A . 0.97 ?
    C2 H2B . 0.97 ?
    C3 C4 . 1.509(3) ?
    C3 H3A . 0.97 ?
    C3 H3B . 0.97 ?
    C4 C5 . 1.511(2) ?
    C4 H4A . 0.97 ?
    C4 H4B . 0.97 ?
    C5 C6 . 1.458(2) ?
    C5 H5A . 0.97 ?
    C5 H5B . 0.97 ?
    C6 C7 . 1.403(2) ?
    C6 H6 . 0.98 ?
    C7 C8 . 1.402(2) ?
    C7 C13 . 1.406(2) ?
    C8 F1B . 1.3282 ?
    C8 C10 . 1.389(2) ?
    C8 H8 . 0.93 ?
    C10 C11 . 1.402(2) ?
    C10 H10 . 0.93 ?
    C11 C12 . 1.410(2) ?
    C11 C14 . 1.457(2) ?
    C12 C13 . 1.372(2) ?
    C12 H12 . 0.93 ?
    C13 F1A . 1.3611(18) ?
    C13 H13 . 0.93 ?
    C14 C15 . 1.349(2) ?
    C14 H14 . 0.93 ?
    C15 C23 . 1.484(2) ?
    C15 C16 . 1.504(2) ?
    C16 O1 . 1.4433(19) ?
    C16 H16A . 0.97 ?
    C16 H16B . 0.97 ?
    C17 O1 . 1.3517(19) ?
    C17 C22 . 1.398(2) ?
    C17 C18 . 1.400(2) ?
    C18 C19 . 1.382(2) ?
    C18 H18 . 0.93 ?
    C19 C20 . 1.399(3) ?
    C19 H19 . 0.93 ?
    C20 C21 . 1.382(2) ?
    C20 H20 . 0.93 ?
    C21 C22 . 1.405(2) ?
    C21 H21 . 0.93 ?
    C22 C23 . 1.476(2) ?
    C23 O2 . 1.224(2) ?
loop_
    _geom_angle_atom_site_label_1
    _geom_angle_atom_site_label_2
    _geom_angle_atom_site_label_3
    _geom_angle_site_symmetry_1
    _geom_angle_site_symmetry_3
    _geom_angle
    _geom_angle_publ_flag
    C6 C1 C2 . . 112.53(14) ?
    C6 C1 H1A . . 109.1 ?
    C2 C1 H1A . . 109.1 ?
    C6 C1 H1B . . 109.1 ?
    C2 C1 H1B . . 109.1 ?
    H1A C1 H1B . . 107.8 ?
    C1 C2 C3 . . 112.13(14) ?
    C1 C2 H2A . . 109.2 ?
    C3 C2 H2A . . 109.2 ?
    C1 C2 H2B . . 109.2 ?
    C3 C2 H2B . . 109.2 ?
    H2A C2 H2B . . 107.9 ?
    C4 C3 C2 . . 111.15(15) ?
    C4 C3 H3A . . 109.4 ?
    C2 C3 H3A . . 109.4 ?
    C4 C3 H3B . . 109.4 ?
    C2 C3 H3B . . 109.4 ?
    H3A C3 H3B . . 108 ?
    C3 C4 C5 . . 112.63(15) ?
    C3 C4 H4A . . 109.1 ?
    C5 C4 H4A . . 109.1 ?
    C3 C4 H4B . . 109.1 ?
    C5 C4 H4B . . 109.1 ?
    H4A C4 H4B . . 107.8 ?
    C6 C5 C4 . . 111.53(15) ?
    C6 C5 H5A . . 109.3 ?
    C4 C5 H5A . . 109.3 ?
    C6 C5 H5B . . 109.3 ?
    C4 C5 H5B . . 109.3 ?
    H5A C5 H5B . . 108 ?
    C7 C6 C5 . . 117.07(13) ?
    C7 C6 C1 . . 116.12(13) ?
    C5 C6 C1 . . 112.93(13) ?
    C7 C6 H6 . . 102.6 ?
    C5 C6 H6 . . 102.6 ?
    C1 C6 H6 . . 102.6 ?
    C8 C7 C6 . . 124.42(14) ?
    C8 C7 C13 . . 115.31(14) ?
    C6 C7 C13 . . 120.25(14) ?
    F1B C8 C10 . . 114.28(9) ?
    F1B C8 C7 . . 123.45(9) ?
    C10 C8 C7 . . 122.22(14) ?
    C10 C8 H8 . . 118.9 ?
    C7 C8 H8 . . 118.9 ?
    C8 C10 C11 . . 121.29(14) ?
    C8 C10 H10 . . 119.4 ?
    C11 C10 H10 . . 119.4 ?
    C10 C11 C12 . . 117.11(14) ?
    C10 C11 C14 . . 125.82(14) ?
    C12 C11 C14 . . 117.04(14) ?
    C13 C12 C11 . . 120.46(14) ?
    C13 C12 H12 . . 119.8 ?
    C11 C12 H12 . . 119.8 ?
    F1A C13 C12 . . 118.33(14) ?
    F1A C13 C7 . . 118.06(14) ?
    C12 C13 C7 . . 123.59(14) ?
    C12 C13 H13 . . 118.2 ?
    C7 C13 H13 . . 118.2 ?
    C15 C14 C11 . . 131.10(14) ?
    C15 C14 H14 . . 114.5 ?
    C11 C14 H14 . . 114.5 ?
    C14 C15 C23 . . 117.23(14) ?
    C14 C15 C16 . . 125.62(14) ?
    C23 C15 C16 . . 117.08(13) ?
    O1 C16 C15 . . 114.82(13) ?
    O1 C16 H16A . . 108.6 ?
    C15 C16 H16A . . 108.6 ?
    O1 C16 H16B . . 108.6 ?
    C15 C16 H16B . . 108.6 ?
    H16A C16 H16B . . 107.5 ?
    O1 C17 C22 . . 123.41(14) ?
    O1 C17 C18 . . 116.25(14) ?
    C22 C17 C18 . . 120.32(15) ?
    C19 C18 C17 . . 119.57(15) ?
    C19 C18 H18 . . 120.2 ?
    C17 C18 H18 . . 120.2 ?
    C18 C19 C20 . . 120.78(16) ?
    C18 C19 H19 . . 119.6 ?
    C20 C19 H19 . . 119.6 ?
    C21 C20 C19 . . 119.60(15) ?
    C21 C20 H20 . . 120.2 ?
    C19 C20 H20 . . 120.2 ?
    C20 C21 C22 . . 120.61(15) ?
    C20 C21 H21 . . 119.7 ?
    C22 C21 H21 . . 119.7 ?
    C17 C22 C21 . . 119.08(14) ?
    C17 C22 C23 . . 120.42(14) ?
    C21 C22 C23 . . 120.41(14) ?
    O2 C23 C22 . . 121.42(15) ?
    O2 C23 C15 . . 122.84(15) ?
    C22 C23 C15 . . 115.73(13) ?
    C17 O1 C16 . . 118.16(12) ?
loop_
    _geom_torsion_atom_site_label_1
    _geom_torsion_atom_site_label_2
    _geom_torsion_atom_site_label_3
    _geom_torsion_atom_site_label_4
    _geom_torsion_site_symmetry_1
    _geom_torsion_site_symmetry_2
    _geom_torsion_site_symmetry_3
    _geom_torsion_site_symmetry_4
    _geom_torsion
    _geom_torsion_publ_flag
    C6 C1 C2 C3 . . . . 51.8(2) ?
    C1 C2 C3 C4 . . . . -49.7(2) ?
    C2 C3 C4 C5 . . . . 50.9(2) ?
    C3 C4 C5 C6 . . . . -53.7(2) ?
    C4 C5 C6 C7 . . . . -165.85(15) ?
    C4 C5 C6 C1 . . . . 55.3(2) ?
    C2 C1 C6 C7 . . . . 165.83(15) ?
    C2 C1 C6 C5 . . . . -54.9(2) ?
    C5 C6 C7 C8 . . . . -13.6(2) ?
    C1 C6 C7 C8 . . . . 123.94(17) ?
    C5 C6 C7 C13 . . . . 164.76(15) ?
    C1 C6 C7 C13 . . . . -57.7(2) ?
    C6 C7 C8 F1B . . . . -3.22(19) ?
    C13 C7 C8 F1B . . . . 178.34(9) ?
    C6 C7 C8 C10 . . . . 179.45(15) ?
    C13 C7 C8 C10 . . . . 1.0(2) ?
    F1B C8 C10 C11 . . . . -177.69(11) ?
    C7 C8 C10 C11 . . . . -0.1(2) ?
    C8 C10 C11 C12 . . . . -0.3(2) ?
    C8 C10 C11 C14 . . . . 178.12(14) ?
    C10 C11 C12 C13 . . . . -0.2(2) ?
    C14 C11 C12 C13 . . . . -178.77(14) ?
    C11 C12 C13 F1A . . . . -177.15(13) ?
    C11 C12 C13 C7 . . . . 1.2(2) ?
    C8 C7 C13 F1A . . . . 176.79(13) ?
    C6 C7 C13 F1A . . . . -1.7(2) ?
    C8 C7 C13 C12 . . . . -1.6(2) ?
    C6 C7 C13 C12 . . . . 179.93(14) ?
    C10 C11 C14 C15 . . . . 19.5(3) ?
    C12 C11 C14 C15 . . . . -162.10(17) ?
    C11 C14 C15 C23 . . . . -176.66(15) ?
    C11 C14 C15 C16 . . . . 0.3(3) ?
    C14 C15 C16 O1 . . . . 148.36(16) ?
    C23 C15 C16 O1 . . . . -34.7(2) ?
    O1 C17 C18 C19 . . . . 179.99(15) ?
    C22 C17 C18 C19 . . . . 1.7(3) ?
    C17 C18 C19 C20 . . . . 0.1(3) ?
    C18 C19 C20 C21 . . . . -1.7(3) ?
    C19 C20 C21 C22 . . . . 1.6(2) ?
    O1 C17 C22 C21 . . . . -179.98(14) ?
    C18 C17 C22 C21 . . . . -1.8(2) ?
    O1 C17 C22 C23 . . . . -3.4(2) ?
    C18 C17 C22 C23 . . . . 174.79(15) ?
    C20 C21 C22 C17 . . . . 0.2(2) ?
    C20 C21 C22 C23 . . . . -176.43(15) ?
    C17 C22 C23 O2 . . . . -175.13(16) ?
    C21 C22 C23 O2 . . . . 1.4(2) ?
    C17 C22 C23 C15 . . . . 4.4(2) ?
    C21 C22 C23 C15 . . . . -179.02(14) ?
    C14 C15 C23 O2 . . . . 11.4(2) ?
    C16 C15 C23 O2 . . . . -165.74(16) ?
    C14 C15 C23 C22 . . . . -168.11(14) ?
    C16 C15 C23 C22 . . . . 14.7(2) ?
    C22 C17 O1 C16 . . . . -18.0(2) ?
    C18 C17 O1 C16 . . . . 163.70(15) ?
    C15 C16 O1 C17 . . . . 36.5(2) ?
_iucr_refine_instructions_details
;
TITL 12bo_nk_kg1_0m
CELL  0.71073   6.8351   8.1483  15.7931   76.661   81.769   75.287
ZERR     4.00   0.0001   0.0002   0.0003    0.001    0.001    0.001
LATT   1
SFAC  C    H    O    F
UNIT  44   42   4    2
MERG   2
OMIT     0   0   1
OMIT     0   4   3
OMIT     2   4   0
DELU     0.0010   0.0010 C1 C6
SIMU     0.040   0.080   1.700 C1 C6
DELU     0.0010   0.0010 C6 C7
SIMU     0.040   0.080   1.700 C6 C7
DELU     0.0010   0.0010 C5 C6
SIMU     0.040   0.080   1.700 C5 C6
OMIT     1   3   0
OMIT    -2   1   0
OMIT     0   4   6
SIZE     0.19   0.33   0.34
ACTA
BOND   $H
CONF
L.S.   8
TEMP   173.00
WGHT    0.094400    0.744600
FVAR       0.24972   0.80296
C1    1    0.297178    0.333739    0.180261    11.00000    0.02037    0.03530 =
         0.01723   -0.00639    0.00264   -0.00939
AFIX  23
H1A   2    0.437473    0.269114    0.177463    11.00000   -1.20000
H1B   2    0.296986    0.455794    0.170226    11.00000   -1.20000
AFIX   0
C2    1    0.193023    0.303443    0.109119    11.00000    0.02452    0.03332 =
         0.01853   -0.00808   -0.00068   -0.00422
AFIX  23
H2A   2    0.215048    0.179773    0.112599    11.00000   -1.20000
H2B   2    0.253078    0.353219    0.052663    11.00000   -1.20000
AFIX   0
C3    1   -0.033606    0.382647    0.116177    11.00000    0.02392    0.03731 =
         0.02224   -0.00782   -0.00576   -0.00827
AFIX  23
H3A   2   -0.056646    0.507888    0.100143    11.00000   -1.20000
H3B   2   -0.097788    0.344305    0.075696    11.00000   -1.20000
AFIX   0
C4    1   -0.128372    0.331318    0.207793    11.00000    0.01895    0.03931 =
         0.02554   -0.00702   -0.00279   -0.00774
AFIX  23
H4A   2   -0.129003    0.209252    0.219287    11.00000   -1.20000
H4B   2   -0.268299    0.396358    0.212184    11.00000   -1.20000
AFIX   0
C5    1   -0.017108    0.363567    0.276197    11.00000    0.01471    0.03967 =
         0.02215   -0.00850    0.00007   -0.00662
AFIX  23
H5A   2   -0.033670    0.487363    0.270352    11.00000   -1.20000
H5B   2   -0.075938    0.318616    0.333846    11.00000   -1.20000
AFIX   0
C6    1    0.198670    0.281308    0.267713    11.00000    0.01109    0.01768 =
         0.01057   -0.00314   -0.00043   -0.00346
AFIX  13
H6    2    0.197804    0.160441    0.269573    11.00000   -1.20000
AFIX   0
C7    1    0.310119    0.267190    0.338096    11.00000    0.01650    0.01727 =
         0.01442   -0.00204   -0.00079   -0.00666
C8    1    0.240324    0.356067    0.406760    11.00000    0.01608    0.01700 =
         0.01973   -0.00423    0.00030   -0.00188
PART    1
AFIX  43
H8    2    0.112252    0.430596    0.406291    21.00000   -1.20000
PART    2
F1B   4    0.063337    0.470135    0.410339   -21.00000    0.02276    0.03406 =
         0.03205   -0.01447   -0.00665    0.00948
AFIX   0
PART    0
C10   1    0.355978    0.336547    0.475421    11.00000    0.01892    0.01720 =
         0.01656   -0.00527    0.00059   -0.00256
AFIX  43
H10   2    0.303824    0.398233    0.519549    11.00000   -1.20000
AFIX   0
C11   1    0.549895    0.225633    0.479532    11.00000    0.01680    0.01545 =
         0.01601   -0.00286    0.00060   -0.00542
C12   1    0.621511    0.134481    0.411237    11.00000    0.01536    0.01511 =
         0.01814   -0.00344    0.00073   -0.00339
AFIX  43
H12   2    0.749553    0.059916    0.411446    11.00000   -1.20000
AFIX   0
C13   1    0.503594    0.155038    0.344480    11.00000    0.01875    0.01426 =
         0.01583   -0.00467    0.00168   -0.00493
PART    2
AFIX  43
H13   2    0.554454    0.091283    0.301078   -21.00000   -1.20000
AFIX   0
PART    1
F1A   4    0.575415    0.058625    0.282065    21.00000    0.02101    0.01861 =
         0.01822   -0.00926   -0.00056   -0.00150
PART    0
C14   1    0.686060    0.199313    0.546969    11.00000    0.01508    0.01613 =
         0.01939   -0.00509   -0.00043   -0.00239
AFIX  43
H14   2    0.821499    0.152193    0.531061    11.00000   -1.20000
AFIX   0
C15   1    0.649495    0.231517    0.628469    11.00000    0.01330    0.01587 =
         0.01838   -0.00446   -0.00006   -0.00306
C16   1    0.445101    0.306558    0.670919    11.00000    0.01375    0.02415 =
         0.01583   -0.00472    0.00062   -0.00249
AFIX  23
H16A  2    0.423669    0.431784    0.658167    11.00000   -1.20000
H16B  2    0.341301    0.277897    0.644777    11.00000   -1.20000
AFIX   0
C17   1    0.579816    0.220539    0.810677    11.00000    0.01677    0.01896 =
         0.01885   -0.00464   -0.00203   -0.00442
C18   1    0.537081    0.208585    0.901000    11.00000    0.01965    0.02921 =
         0.01971   -0.00567    0.00103   -0.00535
AFIX  43
H18   2    0.403951    0.219180    0.926065    11.00000   -1.20000
AFIX   0
C19   1    0.693993    0.180944    0.952652    11.00000    0.02825    0.02624 =
         0.01798   -0.00456   -0.00291   -0.00696
AFIX  43
H19   2    0.665720    0.172841    1.012655    11.00000   -1.20000
AFIX   0
C20   1    0.894821    0.165011    0.915757    11.00000    0.02397    0.02176 =
         0.02325   -0.00374   -0.00820   -0.00644
AFIX  43
H20   2    0.999079    0.149495    0.950797    11.00000   -1.20000
AFIX   0
C21   1    0.937389    0.172462    0.826924    11.00000    0.01724    0.01916 =
         0.02337   -0.00495   -0.00346   -0.00456
AFIX  43
H21   2    1.071208    0.159042    0.802511    11.00000   -1.20000
AFIX   0
C22   1    0.780322    0.200134    0.773129    11.00000    0.01552    0.01529 =
         0.01901   -0.00434   -0.00202   -0.00290
C23   1    0.827380    0.197868    0.679174    11.00000    0.01416    0.01992 =
         0.02050   -0.00764   -0.00071   -0.00249
O1    3    0.418779    0.247626    0.764393    11.00000    0.01330    0.03810 =
         0.01710   -0.00483    0.00017   -0.00642
O2    3    1.002783    0.168806    0.646219    11.00000    0.01404    0.05067 =
         0.02728   -0.01715    0.00104   -0.00281
HKLF    4
REM  12bo_nk_kg1_0m
REM R1 =  0.0577 for   3637 Fo > 4sig(Fo)  and  0.0628 for all   4104 data
REM    233 parameters refined using     21 restraints
END
WGHT      0.0961      0.6733
REM Highest difference peak  0.961,  deepest hole -1.049,  1-sigma level  0.076
Q1    1   0.2072  0.3178  0.2697  11.00000  0.05    0.96
Q2    1   0.3248  0.2281  0.1925  11.00000  0.05    0.61
Q3    1   0.0021  0.2576  0.2859  11.00000  0.05    0.56
Q4    1  -0.1168  0.4218  0.2067  11.00000  0.05    0.39
Q5    1   0.4244  0.1515  0.7552  11.00000  0.05    0.38
Q6    1   0.7339  0.2153  0.6511  11.00000  0.05    0.33
Q7    1   0.8520  0.1783  0.8004  11.00000  0.05    0.32
Q8    1   0.5664  0.1967  0.8555  11.00000  0.05    0.30
Q9    1   0.8090  0.1851  0.7291  11.00000  0.05    0.29
Q10   1   0.3068  0.3537  0.4355  11.00000  0.05    0.29
Q11   1   0.6110  0.2026  0.5173  11.00000  0.05    0.29
Q12   1   0.7928  0.1667  0.9298  11.00000  0.05    0.28
Q13   1   0.5670  0.1652  0.3729  11.00000  0.05    0.28
Q14   1   0.6205  0.1893  0.9249  11.00000  0.05    0.28
Q15   1   0.2263  0.3806  0.1212  11.00000  0.05    0.27
Q16   1   0.5519  0.2603  0.6483  11.00000  0.05    0.27
Q17   1   0.9096  0.1603  0.8705  11.00000  0.05    0.27
Q18   1   0.5438  0.1153  0.3883  11.00000  0.05    0.26
Q19   1   0.6891  0.2088  0.7909  11.00000  0.05    0.24
Q20   1   0.5910  0.1940  0.4425  11.00000  0.05    0.24
;
