# Supplementary material for: (E)-3-(4-Cyclo­hexyl-3-fluoro­benzyl­idene)chroman-4-one
Source: Acta Crystallogr Sect E Struct Rep Online. 2012 May 31;68(Pt 6):o1972. doi: 10.1107/S1600536812024336 (PMC3379519; doi:10.1107/S1600536812024336)
Supplement: Supplementary file 2 [file e-68-o1972-Isup2.hkl]

#
# h,k,l, Fc-squared, Fo-squared, sigma(Fo-squared) and status flag
#
data_I
_shelx_title ' 12bo_nk_kg1_0m'
_shelx_refln_list_code          4
_shelx_F_calc_maximum      133.15
_exptl_crystal_F_000       356.00
_reflns_d_resolution_high  0.7455
 
loop_
 _symmetry_equiv_pos_as_xyz
 'x, y, z'
 '-x, -y, -z'
 
_cell_length_a     6.8351
_cell_length_b     8.1483
_cell_length_c    15.7931
_cell_angle_alpha  76.661
_cell_angle_beta   81.769
_cell_angle_gamma  75.287
 
_shelx_F_squared_multiplier     1.000
 
loop_
 _refln_index_h
 _refln_index_k
 _refln_index_l
 _refln_F_squared_calc
 _refln_F_squared_meas
 _refln_F_squared_sigma
 _refln_observed_status
   1   0   0      701.95      700.53      7.63 o
   2   0   0      378.21      364.64      3.90 o
   3   0   0      212.76      230.36      2.60 o
   4   0   0       39.15       40.83      0.54 o
   5   0   0      174.49      169.25      2.05 o
   6   0   0       13.11        8.15      0.40 o
   7   0   0       37.58       35.38      0.83 o
   8   0   0       72.78       78.76      1.54 o
  -8   1   0        0.09        0.52      0.32 o
  -7   1   0        5.44        4.82      0.36 o
  -6   1   0        2.52        2.37      0.29 o
  -5   1   0        5.78        8.06      0.24 o
  -4   1   0      148.73      154.20      1.78 o
  -3   1   0     1038.01     1132.99     11.96 o
  -1   1   0     1634.03     1571.10     14.24 o
   0   1   0       74.56       74.14      1.15 o
   1   1   0      191.89      214.19      3.88 o
   2   1   0      776.39      800.14     11.86 o
   3   1   0      492.24      657.67      9.20 o
   4   1   0       15.79       13.81      0.30 o
   5   1   0        4.21        3.80      0.22 o
   6   1   0       21.41       18.87      0.66 o
   7   1   0       12.23       14.70      0.55 o
   8   1   0        5.02        5.38      0.41 o
  -8   2   0      205.83      228.14      4.98 o
  -7   2   0        9.62       12.61      0.50 o
  -6   2   0       20.55       17.83      0.64 o
  -5   2   0       38.57       47.24      0.70 o
  -4   2   0       46.25       52.88      0.73 o
  -3   2   0        0.18       -0.09      0.27 o
  -2   2   0     1217.35     1231.06     13.74 o
  -1   2   0     1505.95     1668.05     14.71 o
   0   2   0    17728.26    14926.83    236.06 o
   1   2   0    10500.68     9317.11    135.44 o
   2   2   0      689.11      592.27     16.76 o
   3   2   0       28.46       14.76      0.38 o
   4   2   0       68.83      112.81      2.71 o
   5   2   0        4.60        5.23      0.25 o
   6   2   0       98.00       86.41      2.00 o
   7   2   0        0.75        0.31      0.39 o
   8   2   0        4.45        3.61      0.42 o
   9   2   0      188.82      216.21      4.48 o
  -7   3   0       17.71       17.22      0.58 o
  -6   3   0       48.11       43.98      1.06 o
  -5   3   0        2.65        0.62      0.31 o
  -4   3   0       13.08       23.29      0.43 o
  -3   3   0       87.19       81.18      1.10 o
  -2   3   0      150.66      222.20      2.65 o
  -1   3   0       14.92       16.28      0.24 o
   0   3   0      569.80      550.23      6.05 o
   2   3   0      698.12      729.00     13.07 o
   3   3   0       56.81       31.91      0.91 o
   4   3   0       65.69       46.53      1.05 o
   5   3   0       83.73       85.82      2.65 o
   6   3   0        2.07        0.63      0.19 o
   7   3   0       18.27       16.29      0.79 o
   8   3   0       63.41       67.08      2.18 o
   9   3   0        5.18        4.69      0.47 o
  -7   4   0      145.89      167.50      2.75 o
  -6   4   0        7.39        7.58      0.42 o
  -5   4   0       13.19       18.68      0.65 o
  -4   4   0       43.04       40.12      0.63 o
  -3   4   0      175.36      175.26      2.26 o
  -2   4   0      109.68      121.48      1.49 o
  -1   4   0      139.17      199.23      2.07 o
   0   4   0        0.21        1.25      0.20 o
   1   4   0     5070.74     5741.80     72.77 o
   3   4   0       23.67       20.54      0.56 o
   4   4   0       99.65       63.28      1.59 o
   5   4   0        5.49        6.56      0.68 o
   6   4   0       21.52       17.41      1.26 o
   7   4   0       82.31       75.17      2.89 o
   8   4   0       57.43       50.79      2.57 o
  -6   5   0       12.45       10.80      0.69 o
  -5   5   0       11.42       11.23      0.47 o
  -4   5   0      171.55      147.11      2.42 o
  -3   5   0       92.92       92.95      1.27 o
  -2   5   0      336.90      367.55      4.35 o
  -1   5   0       17.01       21.31      0.47 o
   0   5   0      355.34      349.02      4.09 o
   1   5   0        1.98       -0.12      0.12 o
   2   5   0       74.89       80.32      1.60 o
   3   5   0        6.65        4.49      0.30 o
   4   5   0        3.67        9.08      0.51 o
   5   5   0        4.49        2.99      0.44 o
   6   5   0        0.02       -0.16      0.34 o
   7   5   0        1.90        1.17      0.38 o
   8   5   0       30.30       35.28      2.41 o
  -6   6   0       31.95       35.46      2.97 o
  -5   6   0      123.97      137.95      3.58 o
  -4   6   0      115.23      119.84      2.98 o
  -3   6   0       19.55       20.78      0.78 o
  -2   6   0        4.59        4.33      0.37 o
  -1   6   0       19.07       27.87      0.70 o
   0   6   0      322.07      329.21      5.32 o
   1   6   0     1489.59     1637.66     29.09 o
   2   6   0       28.80       23.89      0.74 o
   3   6   0       88.02       87.18      2.66 o
   4   6   0       11.28       11.71      0.57 o
   5   6   0        0.01       -0.32      0.48 o
   6   6   0       18.36       16.04      0.73 o
   7   6   0      143.90      146.44      6.01 o
   8   6   0       35.35       37.40      2.65 o
  -5   7   0        6.87        6.01      0.82 o
  -4   7   0        2.53        0.80      1.28 o
  -3   7   0        7.68        6.63      0.57 o
  -2   7   0       17.59       12.30      0.58 o
  -1   7   0        0.00       -0.51      0.51 o
   0   7   0      155.68      163.10      3.13 o
   1   7   0      150.36      152.19      2.91 o
   2   7   0       32.14       34.90      0.72 o
   3   7   0        5.19        7.16      0.37 o
   4   7   0        0.42        1.26      0.21 o
   5   7   0       13.24       14.01      1.84 o
   6   7   0        4.71        4.54      0.48 o
   7   7   0       60.80       58.38      3.85 o
  -4   8   0       65.06       68.63      4.49 o
  -3   8   0       24.37       29.92      1.63 o
  -2   8   0        0.82        0.31      0.39 o
  -1   8   0        8.64        5.51      0.49 o
   0   8   0       75.26       66.84      1.76 o
   1   8   0       30.86       25.93      0.97 o
   2   8   0       29.96       32.39      0.92 o
   3   8   0       44.96       50.87      1.22 o
   4   8   0      106.81      119.02      3.85 o
   5   8   0       10.40       11.06      0.72 o
   6   8   0        3.33        2.97      0.48 o
   7   8   0       86.23       90.60      3.69 o
  -2   9   0        3.46        6.77      0.60 o
  -1   9   0        2.20        1.02      0.49 o
   0   9   0        1.00        0.06      0.59 o
   1   9   0      230.55      246.29      5.62 o
   2   9   0       11.95       20.41      1.35 o
   3   9   0       32.98       28.18      1.36 o
   4   9   0       48.41       49.07      2.24 o
   5   9   0        0.08        0.16      0.64 o
   6   9   0        5.16        5.93      0.80 o
   0  10   0        5.73        7.63      0.60 o
   1  10   0       29.96       38.07      1.64 o
   2  10   0       74.06       57.07      1.63 o
   3  10   0       22.41       21.04      1.59 o
   4  10   0       18.07       19.30      0.89 o
  -4 -10   1      106.34      141.83      3.81 o
  -3 -10   1        0.44        0.20      0.58 o
  -2 -10   1        2.88        0.98      0.47 o
  -1 -10   1        0.42       -0.44      0.47 o
   0 -10   1        0.43       -0.02      0.49 o
  -6  -9   1       10.38       16.04      1.12 o
  -5  -9   1        2.97        4.49      0.80 o
  -4  -9   1       63.78       71.80      2.00 o
  -3  -9   1       51.80       38.39      1.17 o
  -2  -9   1       11.46       13.97      0.69 o
  -1  -9   1        1.63        3.22      0.47 o
   0  -9   1       12.44       12.81      0.69 o
   1  -9   1        6.87        7.34      0.59 o
   2  -9   1       11.54       10.43      1.04 o
  -7  -8   1        0.53        0.24      0.88 o
  -6  -8   1       38.34       42.77      1.35 o
  -5  -8   1       30.11       28.83      1.68 o
  -4  -8   1       25.87       29.51      1.60 o
  -3  -8   1        8.06        5.94      0.37 o
  -2  -8   1       12.60        9.55      0.56 o
  -1  -8   1       96.38       84.08      2.10 o
   0  -8   1        1.23        0.06      0.39 o
   1  -8   1       22.43       19.93      1.43 o
   2  -8   1       15.79       18.82      1.92 o
   3  -8   1       34.17       30.95      3.05 o
   4  -8   1        3.19        2.41      1.60 o
  -7  -7   1        0.14        0.26      0.41 o
  -6  -7   1        8.86       11.11      0.80 o
  -5  -7   1        0.40        0.37      0.28 o
  -4  -7   1       14.44       14.45      0.56 o
  -3  -7   1       47.25       46.13      1.06 o
  -2  -7   1        9.04        8.57      0.58 o
  -1  -7   1       45.78       54.77      1.12 o
   0  -7   1        0.30        0.22      0.29 o
   1  -7   1       38.91       36.88      0.94 o
   2  -7   1       62.61       62.65      1.41 o
   3  -7   1       65.57       69.89      1.89 o
   4  -7   1       60.83       68.95      4.33 o
   5  -7   1        0.54        0.85      0.72 o
  -8  -6   1        1.95        1.19      0.64 o
  -7  -6   1       11.49       10.58      0.88 o
  -6  -6   1        0.13        0.14      0.40 o
  -5  -6   1        0.02       -0.11      0.19 o
  -4  -6   1       15.32       16.67      0.53 o
  -3  -6   1       32.41       36.65      0.78 o
  -2  -6   1       73.48       89.47      2.86 o
  -1  -6   1      119.94      110.54      1.48 o
   0  -6   1       75.46       80.48      1.51 o
   1  -6   1        1.64        1.03      0.27 o
   2  -6   1       22.81       21.50      0.82 o
   3  -6   1       13.14       10.35      0.56 o
   4  -6   1        3.72        2.42      0.90 o
   5  -6   1      160.86      158.07      4.03 o
   6  -6   1      108.64      131.22      6.82 o
  -8  -5   1       23.06       27.42      1.13 o
  -7  -5   1        9.78        7.25      0.62 o
  -6  -5   1       81.26       75.77      2.18 o
  -5  -5   1        6.52        6.73      0.45 o
  -4  -5   1       90.73       93.79      1.82 o
  -3  -5   1       69.06       66.24      1.63 o
  -2  -5   1       10.59        3.99      0.30 o
  -1  -5   1       50.19       46.30      0.75 o
   0  -5   1       11.08        9.90      0.31 o
   1  -5   1       32.60       47.09      0.73 o
   2  -5   1       60.89       60.23      0.81 o
   3  -5   1        4.50        7.72      0.34 o
   4  -5   1       34.48       40.78      0.75 o
   5  -5   1        4.24        3.92      0.34 o
   6  -5   1        9.21        6.77      0.57 o
  -8  -4   1        0.57        0.96      0.80 o
  -7  -4   1       67.84       68.04      2.65 o
  -6  -4   1       25.95       25.36      0.75 o
  -5  -4   1       25.31       32.63      0.92 o
  -4  -4   1        3.03        4.75      0.48 o
  -3  -4   1       27.24       38.82      0.83 o
  -2  -4   1      236.56      283.23      7.12 o
  -1  -4   1      124.08      197.60      3.79 o
   0  -4   1     2103.67     2372.49     25.43 o
   1  -4   1       56.87       80.04      0.93 o
   2  -4   1        0.71       -0.13      0.13 o
   3  -4   1        0.03        0.24      0.20 o
   4  -4   1        0.01        0.72      0.21 o
   5  -4   1      461.75      452.27      6.14 o
   6  -4   1       28.85       22.61      0.78 o
   7  -4   1       38.81       44.20      0.98 o
  -8  -3   1        1.07        1.37      0.35 o
  -7  -3   1       66.80       63.26      2.16 o
  -6  -3   1       28.48       27.61      0.89 o
  -5  -3   1      120.40      105.23      2.12 o
  -4  -3   1       36.03       15.89      1.28 o
  -3  -3   1      311.14      341.36      6.16 o
  -2  -3   1      412.25      481.10      8.69 o
  -1  -3   1      483.55      482.95      7.48 o
   0  -3   1     1667.40     1552.40     16.98 o
   1  -3   1       84.19      142.21      1.48 o
   2  -3   1      690.10      755.63      8.84 o
   3  -3   1      373.31      378.01      4.76 o
   4  -3   1       16.13       21.06      0.40 o
   5  -3   1      335.61      324.85      4.44 o
   6  -3   1        7.45        7.93      0.41 o
   7  -3   1       36.16       34.59      1.01 o
  -8  -2   1       24.54       29.73      0.92 o
  -7  -2   1       95.13       85.94      1.86 o
  -6  -2   1       79.10       69.51      2.81 o
  -5  -2   1        0.18        0.26      0.22 o
  -4  -2   1       15.04       10.50      0.41 o
  -3  -2   1       17.07       38.04      2.15 o
  -2  -2   1      569.51      669.83     12.63 o
  -1  -2   1    15243.76    13273.30    267.05 o
   0  -2   1     2677.27     2888.62     41.87 o
   1  -2   1       73.53       38.06      0.40 o
   2  -2   1       72.11       52.04      0.78 o
   3  -2   1       77.93       70.21      0.91 o
   4  -2   1      124.75      135.83      1.68 o
   5  -2   1       27.94       23.44      0.52 o
   6  -2   1      145.15      138.17      2.21 o
   7  -2   1       11.55       14.02      0.59 o
   8  -2   1        6.89        5.44      0.54 o
  -8  -1   1        5.66        6.77      0.52 o
  -7  -1   1       24.24       24.45      0.78 o
  -6  -1   1        5.25        2.41      0.29 o
  -5  -1   1       64.53       66.71      1.49 o
  -4  -1   1      397.72      462.79      9.77 o
  -3  -1   1       30.10       37.80      0.58 o
  -2  -1   1        8.71       11.57      0.38 o
  -1  -1   1      446.12      390.86      5.06 o
   0  -1   1      161.62      152.06      1.49 o
   1  -1   1      214.25      217.61      2.05 o
   2  -1   1     3016.77     3155.99     33.30 o
   3  -1   1      136.86      129.87      1.42 o
   4  -1   1      116.73      117.72      1.38 o
   5  -1   1      369.12      356.53      4.45 o
   6  -1   1       23.38       20.75      0.55 o
   7  -1   1       30.48       28.19      0.76 o
   8  -1   1       26.86       29.23      0.84 o
  -8   0   1      160.05      165.39      3.03 o
  -7   0   1       79.53       72.27      1.38 o
  -6   0   1        5.89        5.00      0.41 o
  -5   0   1      201.37      196.17      2.65 o
  -4   0   1       80.72       59.03      0.80 o
  -3   0   1     3048.86     3289.88     39.61 o
  -2   0   1      313.00      322.85      4.00 o
  -1   0   1     7952.14     6532.70     68.59 o
   1   0   1      172.02      184.01      1.81 o
   2   0   1      251.02      269.51      2.88 o
   3   0   1      768.06      828.22      9.22 o
   4   0   1       82.96       71.41      0.86 o
   5   0   1        2.88        2.30      0.23 o
   6   0   1      155.22      155.96      2.58 o
   7   0   1       18.16       19.22      0.63 o
   8   0   1       23.34       20.32      0.66 o
  -8   1   1       12.48       18.24      0.71 o
  -7   1   1       41.95       37.40      0.83 o
  -6   1   1       73.16       63.96      1.14 o
  -5   1   1        5.04        8.24      0.37 o
  -4   1   1      118.61      119.82      1.35 o
  -3   1   1        0.18        3.04      0.17 o
  -2   1   1      891.54      814.59      7.93 o
  -1   1   1      548.19      595.83      5.66 o
   0   1   1       37.25       30.49      0.39 o
   1   1   1      112.46       86.50      1.54 o
   2   1   1       52.93       62.02      0.98 o
   3   1   1       19.49       13.00      0.62 o
   4   1   1       34.23       63.84      1.00 o
   5   1   1      140.41      135.71      1.71 o
   6   1   1      282.11      251.32      3.62 o
   7   1   1       23.64       21.88      0.97 o
   8   1   1       49.23       55.14      1.15 o
  -8   2   1        6.21        4.70      0.42 o
  -7   2   1       23.00       21.21      0.66 o
  -6   2   1      148.11      129.84      2.10 o
  -5   2   1        6.80        6.91      0.25 o
  -4   2   1       70.42       82.81      1.06 o
  -3   2   1     1311.81     1257.87     14.67 o
  -2   2   1      423.72      539.50      6.04 o
  -1   2   1      280.56      224.27      2.10 o
   0   2   1     4798.24     4627.74     90.11 o
   1   2   1     5619.11     5239.40     81.76 o
   2   2   1       38.95       30.06      1.61 o
   3   2   1      111.28       63.06      1.13 o
   4   2   1      139.48      118.70      3.25 o
   5   2   1       23.67       29.07      0.54 o
   6   2   1      187.36      172.65      3.16 o
   7   2   1      115.13      108.13      3.60 o
   8   2   1        9.96       10.70      0.54 o
   9   2   1       16.93       17.95      0.82 o
  -7   3   1       55.04       49.44      1.02 o
  -6   3   1      194.71      193.06      3.03 o
  -5   3   1       98.03       69.62      1.23 o
  -4   3   1       41.42       33.40      0.58 o
  -3   3   1      408.05      404.25      4.76 o
  -2   3   1      647.29      597.06      6.98 o
  -1   3   1      101.19      135.98      1.36 o
   0   3   1     2203.64     2038.43     24.54 o
   1   3   1     2292.93     2280.67     47.47 o
   2   3   1        0.24        2.75      0.19 o
   3   3   1      296.83      347.09      9.16 o
   4   3   1       19.57       55.57      1.04 o
   5   3   1        0.17       -0.01      0.14 o
   6   3   1      318.35      311.47      7.25 o
   7   3   1        2.73        3.40      0.46 o
   8   3   1        0.00        0.27      0.33 o
   9   3   1        2.70        4.62      0.47 o
  -7   4   1        0.01       -0.27      0.35 o
  -6   4   1        5.39        6.26      0.38 o
  -5   4   1        0.47       -0.09      0.27 o
  -4   4   1       30.44       23.06      0.65 o
  -3   4   1        6.15        2.78      0.20 o
  -2   4   1      260.04      322.51      4.16 o
  -1   4   1       66.62       49.44      0.61 o
   0   4   1     2741.45     3271.10     39.46 o
   1   4   1      732.76      933.12     13.30 o
   2   4   1       42.24       34.90      0.73 o
   3   4   1       44.15       30.47      0.91 o
   4   4   1        6.74        7.22      0.45 o
   5   4   1        7.40       15.01      0.53 o
   6   4   1       35.86       30.26      1.79 o
   7   4   1      153.65      154.90      6.43 o
   8   4   1      125.96      129.14      5.53 o
   9   4   1       22.96       22.37      1.13 o
  -6   5   1       32.77       29.78      1.05 o
  -5   5   1        8.24        3.63      0.35 o
  -4   5   1       41.72       39.98      0.63 o
  -3   5   1      153.79      150.94      2.04 o
  -2   5   1        3.95        4.17      0.22 o
  -1   5   1       13.85       10.47      0.30 o
   0   5   1      117.49      113.29      1.44 o
   1   5   1      933.81      886.58     15.15 o
   2   5   1      112.74      159.27      4.05 o
   3   5   1      166.86      172.32      3.23 o
   4   5   1        5.52        2.71      0.40 o
   5   5   1       25.13       29.94      1.18 o
   6   5   1        0.06       -0.08      0.40 o
   7   5   1        3.69        1.85      1.20 o
   8   5   1      213.41      217.94     10.82 o
  -6   6   1        1.19        0.70      0.73 o
  -5   6   1        0.37        0.33      0.62 o
  -4   6   1       16.18       13.30      1.28 o
  -3   6   1       11.42       10.88      0.61 o
  -2   6   1      225.79      228.58      3.96 o
  -1   6   1       20.56       20.32      0.62 o
   0   6   1      202.80      223.62      3.44 o
   1   6   1       24.07       16.95      0.89 o
   2   6   1      161.63      180.73      3.70 o
   3   6   1       93.93      101.15      4.49 o
   4   6   1       42.33       39.46      1.07 o
   5   6   1      125.14      110.68      2.66 o
   6   6   1       50.92       50.54      1.36 o
   7   6   1       52.74       43.46      1.92 o
   8   6   1      119.59      118.01      6.65 o
  -5   7   1        0.01       -0.13      0.72 o
  -4   7   1       12.88       12.19      1.76 o
  -3   7   1        2.68        1.68      0.38 o
  -2   7   1        8.06        8.92      0.60 o
  -1   7   1       31.44       30.13      0.88 o
   0   7   1       31.90       37.09      0.92 o
   1   7   1      328.83      363.38     14.91 o
   2   7   1      221.53      234.72      8.38 o
   3   7   1       96.48       93.67      2.53 o
   4   7   1       11.41        9.26      0.37 o
   5   7   1        0.07       -0.48      0.48 o
   6   7   1        1.04        1.12      0.45 o
   7   7   1       65.78       66.39      2.57 o
   8   7   1      119.18      132.94      4.65 o
  -4   8   1       11.94       13.79      1.92 o
  -3   8   1       24.99       18.75      2.49 o
  -2   8   1        0.00       -0.23      0.39 o
  -1   8   1       26.05       19.92      1.14 o
   0   8   1      111.55      100.74      2.48 o
   1   8   1      286.13      257.57      4.81 o
   2   8   1      141.60      132.10      2.99 o
   3   8   1       34.53       31.83      1.13 o
   4   8   1       43.37       45.82      1.41 o
   5   8   1        3.03        1.78      0.34 o
   6   8   1        0.62        0.00      0.48 o
   7   8   1      182.27      177.83      5.77 o
  -2   9   1       80.56       82.13      2.19 o
  -1   9   1        4.71        2.63      0.49 o
   0   9   1      216.83      224.51      5.19 o
   1   9   1        1.22       -0.46      0.76 o
   2   9   1      160.52      164.04      4.38 o
   3   9   1      109.40      121.53      3.19 o
   4   9   1       13.17        7.54      0.80 o
   5   9   1        5.47       11.87      0.96 o
   6   9   1        1.93        3.37      0.64 o
  -1  10   1        0.33        0.44      0.50 o
   0  10   1       64.87       61.45      1.78 o
   1  10   1      271.96      219.99      5.60 o
   2  10   1        1.44        4.17      0.49 o
   3  10   1       10.31        7.65      0.53 o
   4  10   1       67.50       80.02      3.53 o
   5  10   1       24.44       29.99      1.76 o
  -4 -10   2       12.45       13.31      0.96 o
  -3 -10   2       25.49       23.22      1.00 o
  -2 -10   2        7.10        6.57      0.57 o
  -1 -10   2        4.94        5.17      0.57 o
   0 -10   2       17.79       25.76      1.03 o
  -5  -9   2       17.98       17.32      1.28 o
  -4  -9   2       40.24       33.03      1.15 o
  -3  -9   2        1.35        2.28      0.73 o
  -2  -9   2        9.87        7.78      0.49 o
  -1  -9   2        5.65        4.43      0.49 o
   0  -9   2        4.28        5.15      0.50 o
   1  -9   2        2.42        5.82      0.89 o
   2  -9   2       23.13       29.50      1.75 o
  -6  -8   2        1.91        3.62      0.45 o
  -5  -8   2        5.00        4.06      0.72 o
  -4  -8   2        2.94        1.76      0.64 o
  -3  -8   2      113.17      130.55      3.33 o
  -2  -8   2       58.10       57.48      1.56 o
  -1  -8   2        4.61        3.77      0.46 o
   0  -8   2        1.58        1.95      0.46 o
   1  -8   2        0.74       -0.39      0.39 o
   2  -8   2        0.44        1.02      0.68 o
   3  -8   2       25.99       34.80      3.21 o
  -7  -7   2      110.68      115.47      3.04 o
  -6  -7   2        0.03        0.24      0.40 o
  -5  -7   2       16.03       20.61      0.65 o
  -4  -7   2       43.95       47.42      1.10 o
  -3  -7   2       45.32       48.95      0.98 o
  -2  -7   2        0.33        0.43      0.19 o
  -1  -7   2       11.08        8.97      0.41 o
   0  -7   2        0.01        0.17      0.31 o
   1  -7   2        0.49       -0.12      0.29 o
   2  -7   2       15.50       18.75      0.95 o
   3  -7   2        9.74        9.23      1.44 o
   4  -7   2       77.22       59.01      4.01 o
   5  -7   2      126.89      128.83      3.49 o
  -8  -6   2        4.27        3.23      0.80 o
  -7  -6   2        4.43        4.64      0.80 o
  -6  -6   2       11.68       10.63      0.80 o
  -5  -6   2        3.69        3.45      0.33 o
  -4  -6   2       28.74       28.66      0.74 o
  -3  -6   2      270.13      289.51      5.72 o
  -2  -6   2       98.09      108.30      2.54 o
  -1  -6   2       39.81       37.96      0.75 o
   0  -6   2       28.50       34.70      0.67 o
   1  -6   2        1.55        1.72      0.21 o
   2  -6   2       13.54       15.45      0.66 o
   3  -6   2      107.48      106.47      2.34 o
   4  -6   2      556.48      548.69     12.38 o
   5  -6   2        3.32        1.65      0.70 o
  -8  -5   2        2.79        1.78      0.50 o
  -7  -5   2       59.82       56.83      1.69 o
  -6  -5   2        0.48        0.08      0.34 o
  -5  -5   2       51.26       51.83      1.44 o
  -4  -5   2        9.98        9.35      0.58 o
  -3  -5   2       10.22       10.24      0.37 o
  -2  -5   2        0.24        0.07      0.21 o
  -1  -5   2      150.15      137.81      1.61 o
   0  -5   2       46.01       58.04      0.82 o
   1  -5   2       91.08      119.25      1.59 o
   2  -5   2       44.95       47.84      0.79 o
   3  -5   2        8.36        6.18      0.29 o
   4  -5   2       11.81       13.14      0.48 o
   5  -5   2      200.50      204.30      3.45 o
   6  -5   2        2.98        1.79      0.51 o
  -8  -4   2        0.25       -0.48      0.48 o
  -7  -4   2        0.00       -0.24      0.45 o
  -6  -4   2       33.29       25.98      0.91 o
  -5  -4   2       18.76       21.72      0.79 o
  -4  -4   2       58.84       76.63      2.09 o
  -3  -4   2      724.91      781.49     21.74 o
  -2  -4   2     1461.83     1688.97     30.68 o
  -1  -4   2       71.33       66.09      1.34 o
   0  -4   2        1.54        5.93      0.19 o
   1  -4   2      171.63      138.98      1.65 o
   2  -4   2        2.63        1.34      0.16 o
   3  -4   2        0.48        0.12      0.16 o
   4  -4   2      318.25      296.95      3.78 o
   5  -4   2      588.76      580.39      7.85 o
   6  -4   2       41.26       46.00      1.44 o
   7  -4   2        0.01       -0.41      0.41 o
  -8  -3   2        2.93        3.45      0.37 o
  -7  -3   2       20.98       20.24      0.91 o
  -6  -3   2        0.03        0.00      0.34 o
  -5  -3   2       88.82       91.81      1.39 o
  -4  -3   2      119.24      120.09      2.74 o
  -3  -3   2      581.10      563.84     14.40 o
  -2  -3   2      410.06      454.67     11.61 o
  -1  -3   2      201.31      278.70      6.21 o
   0  -3   2      383.51      422.60      4.59 o
   1  -3   2      607.21      771.11      8.34 o
   2  -3   2      101.94       90.94      1.21 o
   3  -3   2      173.71      174.97      2.27 o
   4  -3   2       43.27       37.20      0.58 o
   5  -3   2      216.58      210.89      2.71 o
   6  -3   2       40.73       42.02      0.89 o
   7  -3   2       34.81       32.23      0.87 o
  -8  -2   2        1.61        1.17      0.37 o
  -7  -2   2        0.01       -0.11      0.33 o
  -6  -2   2       14.07       17.41      0.67 o
  -5  -2   2        8.42        6.65      0.24 o
  -4  -2   2      636.42      794.15     11.15 o
  -3  -2   2      105.82       95.82      1.84 o
  -2  -2   2      905.31     1180.59     19.12 o
  -1  -2   2     2330.52     2361.67     38.75 o
   0  -2   2      296.11      206.78      1.98 o
   1  -2   2      217.31      273.35      2.66 o
   2  -2   2       48.38       52.77      0.75 o
   3  -2   2       87.22       91.00      1.21 o
   4  -2   2      108.16       99.86      1.26 o
   5  -2   2     1226.35     1211.12     14.92 o
   6  -2   2        2.93        4.27      0.34 o
   7  -2   2       10.34       13.31      0.51 o
   8  -2   2        2.01        2.00      0.45 o
  -8  -1   2        1.51        1.23      0.42 o
  -7  -1   2      133.37      129.46      2.40 o
  -6  -1   2       86.72       83.21      1.48 o
  -5  -1   2      170.18      165.11      2.28 o
  -4  -1   2       19.52       13.63      0.42 o
  -3  -1   2      929.45      934.79     11.62 o
  -2  -1   2     1583.94     1602.71     21.45 o
  -1  -1   2     4025.91     4089.48     85.58 o
   0  -1   2      138.63      154.23      1.49 o
   1  -1   2      175.96      149.09      1.52 o
   2  -1   2       59.05       52.72      0.65 o
   3  -1   2        3.80        6.39      0.26 o
   4  -1   2        2.92        0.09      0.12 o
   5  -1   2       46.28       43.87      0.67 o
   6  -1   2      569.35      544.68     10.12 o
   7  -1   2       28.53       25.67      0.88 o
   8  -1   2        0.53       -0.23      0.39 o
  -8   0   2       12.43        9.50      0.53 o
  -7   0   2       74.13       71.23      1.38 o
  -6   0   2        0.02       -0.24      0.24 o
  -5   0   2       21.59       18.69      0.42 o
  -4   0   2      359.21      440.42      5.32 o
  -3   0   2     1129.77     1300.61     15.61 o
  -2   0   2     1032.82      928.57     11.14 o
  -1   0   2       46.40       46.35      0.51 o
   0   0   2     3005.95     2611.86     26.06 o
   1   0   2      290.58      295.80      3.47 o
   2   0   2       23.79       24.21      0.35 o
   3   0   2        2.17        2.19      0.24 o
   4   0   2      120.50      122.91      1.47 o
   5   0   2     1057.31     1049.41     12.72 o
   6   0   2      143.07      149.36      2.22 o
   7   0   2       57.22       59.48      1.18 o
   8   0   2       28.57       27.66      1.16 o
  -8   1   2        3.98        2.43      0.36 o
  -7   1   2      128.16      117.36      1.93 o
  -6   1   2       37.42       25.83      0.63 o
  -5   1   2      126.51      115.94      1.87 o
  -4   1   2       19.30       21.21      0.44 o
  -3   1   2       47.25       30.68      0.43 o
  -2   1   2     1226.47     1154.17     11.13 o
  -1   1   2      250.77      259.16      2.41 o
   0   1   2      134.48      149.19      1.47 o
   1   1   2      592.14      546.93      9.62 o
   2   1   2      764.42      775.17     11.53 o
   3   1   2      191.84      254.51      3.52 o
   4   1   2       13.15       26.59      0.45 o
   5   1   2      324.87      295.77      3.65 o
   6   1   2      540.49      527.56      7.46 o
   7   1   2       49.96       44.20      0.95 o
   8   1   2        4.08        3.92      0.46 o
   9   1   2      117.62      120.81      2.69 o
  -8   2   2        8.70        8.38      0.63 o
  -7   2   2        2.32        2.18      0.34 o
  -6   2   2       21.51       21.62      0.60 o
  -5   2   2       17.59       12.39      0.45 o
  -4   2   2      110.98      118.63      1.47 o
  -3   2   2      742.96      961.43     11.19 o
  -2   2   2        7.05       14.10      0.27 o
  -1   2   2      170.50      112.18      1.07 o
   0   2   2     3997.50     3892.95     71.54 o
   1   2   2       11.92        4.92      0.19 o
   2   2   2      493.90      399.16      6.55 o
   3   2   2      105.39       91.68      1.60 o
   4   2   2        0.50        6.86      0.27 o
   5   2   2       76.23       76.31      1.21 o
   6   2   2      153.94      173.06      3.08 o
   7   2   2        5.33        5.46      0.58 o
   8   2   2       64.73       69.24      1.81 o
   9   2   2        1.28        0.23      0.55 o
  -7   3   2        4.59        6.46      0.42 o
  -6   3   2       25.50       18.30      0.72 o
  -5   3   2      151.55      123.90      1.99 o
  -4   3   2      164.32      157.03      1.92 o
  -3   3   2        1.81        0.73      0.13 o
  -2   3   2      739.00      678.68      7.92 o
  -1   3   2      207.08      191.67      1.89 o
   0   3   2       94.81      135.30      1.68 o
   1   3   2       10.09       30.25      0.61 o
   2   3   2      191.36      213.41      4.70 o
   3   3   2      113.79       64.82      1.53 o
   4   3   2      122.38      118.70      2.09 o
   5   3   2       72.30       56.73      1.23 o
   6   3   2       94.70       98.11      2.86 o
   7   3   2      769.51      754.20     16.41 o
   8   3   2       15.13       13.03      0.56 o
   9   3   2       19.70       19.84      0.76 o
  -7   4   2        4.23        3.60      0.44 o
  -6   4   2       11.51       12.06      0.49 o
  -5   4   2       29.81       23.80      0.61 o
  -4   4   2       11.25       14.16      0.34 o
  -3   4   2      342.58      389.93      4.60 o
  -2   4   2       14.70       31.20      0.47 o
  -1   4   2      217.70      180.37      2.07 o
   0   4   2      664.36      766.32      9.99 o
   1   4   2      559.06      636.01      8.54 o
   2   4   2       87.37      131.05      2.43 o
   3   4   2       53.51       46.87      1.19 o
   4   4   2      333.60      263.53      4.81 o
   5   4   2       25.39       32.13      0.74 o
   6   4   2      505.84      514.51      8.63 o
   7   4   2       43.27       46.87      1.77 o
   8   4   2       30.71       30.81      1.19 o
   9   4   2       26.17       26.57      1.13 o
  -6   5   2       16.45       18.03      0.88 o
  -5   5   2        0.72        0.06      0.34 o
  -4   5   2       49.27       50.09      0.80 o
  -3   5   2       19.98       22.54      0.42 o
  -2   5   2        3.62        0.91      0.18 o
  -1   5   2      189.35      188.48      2.38 o
   0   5   2       33.38       41.57      0.57 o
   1   5   2       18.11       43.75      1.01 o
   2   5   2        2.81        5.49      0.28 o
   3   5   2        0.09        0.52      0.21 o
   4   5   2        0.09        0.16      0.23 o
   5   5   2       93.27       86.27      2.15 o
   6   5   2       99.69      105.52      2.97 o
   7   5   2      602.55      693.54     26.46 o
   8   5   2      146.24      136.57      5.21 o
  -6   6   2        6.50        5.93      0.95 o
  -5   6   2       43.59       53.91      1.79 o
  -4   6   2        5.45        4.94      0.47 o
  -3   6   2        0.06       -0.28      0.28 o
  -2   6   2        7.48        3.73      0.63 o
  -1   6   2        0.41       -0.20      0.26 o
   0   6   2       56.20       57.15      1.35 o
   1   6   2     1307.23     1393.68     34.35 o
   2   6   2        5.19       10.44      0.51 o
   3   6   2       68.38       73.61      3.49 o
   4   6   2        2.22        1.44      0.32 o
   5   6   2       26.29       21.56      1.28 o
   6   6   2      438.34      420.75      9.34 o
   7   6   2        3.90        4.01      0.80 o
   8   6   2       25.02       29.17      2.08 o
  -5   7   2        2.64        2.16      0.78 o
  -4   7   2       52.17       59.94      2.25 o
  -3   7   2       41.10       37.00      1.67 o
  -2   7   2       76.01       69.89      1.54 o
  -1   7   2      244.00      256.55      4.80 o
   0   7   2        0.05       -0.06      0.38 o
   1   7   2       23.78       27.62      0.76 o
   2   7   2       20.19       15.78      0.53 o
   3   7   2       47.84       44.72      1.02 o
   4   7   2        0.46        0.32      0.14 o
   5   7   2       31.11       33.52      1.07 o
   6   7   2      339.37      353.00      7.93 o
   7   7   2        0.05       -0.48      0.64 o
   8   7   2       62.03       48.75      2.08 o
  -4   8   2        7.56        7.94      1.12 o
  -3   8   2       17.45       18.54      1.04 o
  -2   8   2       10.19        9.91      0.75 o
  -1   8   2      163.28      157.69      3.73 o
   0   8   2       42.13       38.68      0.98 o
   1   8   2      182.83      163.43      3.40 o
   2   8   2        0.00       -0.25      0.25 o
   3   8   2       29.73       23.89      0.91 o
   4   8   2       35.13       36.24      1.60 o
   5   8   2        6.56        6.42      0.45 o
   6   8   2       33.69       26.94      1.44 o
   7   8   2       18.93       14.43      1.12 o
  -2   9   2        9.13        3.21      0.50 o
  -1   9   2       76.08       75.54      2.05 o
   0   9   2      198.20      218.23      5.05 o
   1   9   2        9.53        5.54      0.55 o
   2   9   2       35.08       53.59      1.62 o
   3   9   2        4.69        5.80      0.41 o
   4   9   2        0.11       -0.32      0.48 o
   5   9   2        1.49        1.92      0.64 o
   6   9   2       58.04       61.42      2.57 o
  -1  10   2        0.00        0.39      0.77 o
   0  10   2       16.96       12.77      0.76 o
   1  10   2       74.81       70.12      2.11 o
   2  10   2       70.45       61.97      1.71 o
   3  10   2       57.36       46.82      1.50 o
   4  10   2        3.06        7.54      0.96 o
   5  10   2       30.59       41.21      2.08 o
  -3 -10   3       18.16       14.23      0.89 o
  -2 -10   3        5.11        2.06      0.49 o
  -1 -10   3        0.01       -0.53      0.53 o
  -5  -9   3        0.06       -0.64      0.64 o
  -4  -9   3        4.47        3.00      0.48 o
  -3  -9   3       15.61       11.78      0.73 o
  -2  -9   3        2.64        1.87      0.46 o
  -1  -9   3        9.83        6.76      0.58 o
   0  -9   3       22.58       27.59      1.05 o
   1  -9   3        3.25        2.73      0.80 o
   2  -9   3        2.16        1.76      0.89 o
  -6  -8   3       33.49       41.11      1.36 o
  -5  -8   3        1.30        0.24      0.45 o
  -4  -8   3      131.90      146.57      4.01 o
  -3  -8   3       40.34       36.20      1.07 o
  -2  -8   3        1.42        0.96      0.36 o
  -1  -8   3       30.52       31.58      1.04 o
   0  -8   3        7.55        3.81      0.47 o
   1  -8   3       24.69       31.43      1.63 o
   2  -8   3       12.63       11.52      1.00 o
   3  -8   3       99.43       91.72      5.29 o
  -7  -7   3        9.58        9.63      0.68 o
  -6  -7   3        0.10        0.32      0.45 o
  -5  -7   3        8.61        9.46      0.49 o
  -4  -7   3       55.79       49.84      1.20 o
  -3  -7   3       75.56       78.04      1.35 o
  -2  -7   3        3.73        3.31      0.27 o
  -1  -7   3       68.23       67.77      1.47 o
   0  -7   3        9.38       12.67      0.55 o
   1  -7   3       11.89       13.31      0.73 o
   2  -7   3       20.62       20.36      2.97 o
   3  -7   3        3.97        7.24      1.36 o
   4  -7   3       25.64       27.74      3.05 o
  -7  -6   3       16.20       15.75      1.36 o
  -6  -6   3       46.61       46.04      1.41 o
  -5  -6   3        7.18        6.10      0.37 o
  -4  -6   3      382.68      378.65      8.74 o
  -3  -6   3      390.82      405.90      7.81 o
  -2  -6   3      170.72      182.43      2.91 o
  -1  -6   3      148.60      163.39      2.48 o
   0  -6   3       47.13       53.36      0.99 o
   1  -6   3        1.01        2.52      0.22 o
   2  -6   3       11.52       13.51      0.61 o
   3  -6   3       83.88       77.67      1.80 o
   4  -6   3       68.74       55.85      1.67 o
   5  -6   3      121.30      122.40      3.28 o
  -8  -5   3        9.55        9.35      0.73 o
  -7  -5   3       30.94       27.32      1.07 o
  -6  -5   3       69.62       61.26      3.45 o
  -5  -5   3       25.53       27.42      0.64 o
  -4  -5   3        0.00        0.42      0.19 o
  -3  -5   3       32.42       35.05      0.76 o
  -2  -5   3        0.19        0.69      0.14 o
  -1  -5   3      260.04      266.84      3.06 o
   0  -5   3       68.61       92.49      1.14 o
   1  -5   3      323.56      329.56      4.55 o
   2  -5   3        2.53        2.30      0.18 o
   3  -5   3        5.72        5.82      0.27 o
   4  -5   3       36.61       39.95      0.82 o
   5  -5   3        4.67        4.05      0.38 o
   6  -5   3       50.31       47.43      1.62 o
  -8  -4   3        0.93        1.84      0.57 o
  -7  -4   3       11.17       11.23      0.68 o
  -6  -4   3      183.76      172.26      4.35 o
  -5  -4   3       79.76       83.27      1.37 o
  -4  -4   3        8.86        8.74      0.31 o
  -3  -4   3     1349.18     1529.58     30.92 o
  -2  -4   3     1732.01     1783.54     25.29 o
  -1  -4   3      106.42       72.39      1.15 o
   0  -4   3        5.62        2.46      0.13 o
   1  -4   3       30.96       51.62      0.72 o
   2  -4   3        2.31        5.64      0.21 o
   3  -4   3        2.28        5.15      0.23 o
   4  -4   3       98.48       95.04      1.33 o
   5  -4   3      244.14      255.58      3.58 o
   6  -4   3       10.55        9.28      0.43 o
   7  -4   3       15.98       15.68      0.62 o
  -8  -3   3       23.22       23.05      0.80 o
  -7  -3   3      120.33      111.51      4.41 o
  -6  -3   3       32.48       33.05      1.07 o
  -5  -3   3        7.35        9.88      0.39 o
  -4  -3   3      276.70      268.74      4.07 o
  -3  -3   3       25.01       22.20      0.46 o
  -2  -3   3      401.26      509.03      7.19 o
  -1  -3   3      291.35      275.72      3.41 o
   0  -3   3      105.52       62.85      0.89 o
   1  -3   3      126.56      104.85      1.26 o
   2  -3   3      105.36      104.21      1.37 o
   3  -3   3        5.91        8.90      0.28 o
   4  -3   3      262.26      252.26      3.26 o
   5  -3   3      175.13      178.08      2.32 o
   6  -3   3       51.96       50.17      0.98 o
   7  -3   3       15.85       14.49      0.56 o
  -8  -2   3        2.76        2.68      0.42 o
  -7  -2   3        0.81       -0.03      0.33 o
  -6  -2   3       56.66       52.07      1.22 o
  -5  -2   3      101.28       99.68      1.73 o
  -4  -2   3      607.87      663.74     11.27 o
  -3  -2   3      196.60      300.78      4.29 o
  -2  -2   3      442.54      481.67      6.16 o
  -1  -2   3      655.19      563.65      6.06 o
   0  -2   3      199.04      184.58      1.93 o
   1  -2   3        5.18       24.76      0.41 o
   2  -2   3       13.76       22.56      0.43 o
   3  -2   3       66.31       61.06      0.85 o
   4  -2   3       55.95       60.21      0.82 o
   5  -2   3        7.79        9.64      0.31 o
   6  -2   3      130.24      127.43      2.07 o
   7  -2   3        3.53        2.39      0.35 o
   8  -2   3        1.33        1.76      0.44 o
  -8  -1   3       34.60       29.02      1.10 o
  -7  -1   3        1.08       -0.05      0.33 o
  -6  -1   3       32.53       24.53      0.77 o
  -5  -1   3        1.71        1.36      0.15 o
  -4  -1   3       28.09       26.40      0.47 o
  -3  -1   3       49.49       55.58      0.73 o
  -2  -1   3      197.81      153.48      1.84 o
  -1  -1   3      746.19      740.81      9.11 o
   0  -1   3      335.22      298.83      2.93 o
   1  -1   3      157.46      163.95      1.80 o
   2  -1   3       32.67       47.32      0.64 o
   3  -1   3        0.25        0.14      0.12 o
   4  -1   3        9.61        5.35      0.18 o
   5  -1   3      730.69      710.01      8.73 o
   6  -1   3       35.37       35.39      0.84 o
   7  -1   3        8.76        8.92      0.47 o
   8  -1   3        0.34       -0.35      0.35 o
  -8   0   3       11.17        9.02      0.50 o
  -7   0   3        4.40        4.00      0.33 o
  -6   0   3        0.47       -0.16      0.26 o
  -5   0   3       63.49       72.86      1.23 o
  -4   0   3      145.57      207.95      2.56 o
  -3   0   3      390.12      470.56      5.66 o
  -2   0   3        0.81        7.65      0.24 o
  -1   0   3      936.27      925.89      9.47 o
   0   0   3        8.70       10.50      0.18 o
   1   0   3     1222.81     1159.13     11.19 o
   2   0   3      457.32      485.62      5.40 o
   3   0   3      192.08      211.58      2.46 o
   4   0   3       80.64       72.52      0.91 o
   5   0   3        9.45       10.30      0.45 o
   6   0   3      613.04      619.96      8.77 o
   7   0   3        6.98        7.27      0.39 o
   8   0   3       23.97       27.69      0.79 o
  -8   1   3        2.17        5.77      0.43 o
  -7   1   3      102.43       87.47      1.53 o
  -6   1   3       16.39       16.49      0.49 o
  -5   1   3       10.98       10.75      0.48 o
  -4   1   3       16.00       18.09      0.39 o
  -3   1   3      931.40     1002.37     12.86 o
  -2   1   3        9.38       15.50      0.23 o
  -1   1   3       34.77       66.87      0.67 o
   0   1   3      747.60      761.93      7.21 o
   1   1   3      329.03      313.69      6.86 o
   2   1   3       41.94       30.74      0.80 o
   3   1   3       49.98       49.77      0.76 o
   4   1   3       24.36       33.46      0.55 o
   5   1   3     1048.18      997.65     12.11 o
   6   1   3     1012.34      968.21     12.41 o
   7   1   3        1.55        1.16      0.30 o
   8   1   3       15.71       17.75      0.62 o
   9   1   3       77.54       79.47      2.35 o
  -8   2   3       29.21       30.32      0.81 o
  -7   2   3        4.86        3.39      0.34 o
  -6   2   3       15.13       10.68      0.43 o
  -5   2   3        8.05        4.09      0.31 o
  -4   2   3        0.24        1.83      0.19 o
  -3   2   3      117.28       81.40      1.03 o
  -2   2   3      229.80      342.37      3.65 o
  -1   2   3      376.08      386.95      3.90 o
   0   2   3      837.83      766.37      8.29 o
   1   2   3        0.04        1.30      0.09 o
   2   2   3       22.75       24.57      0.53 o
   3   2   3        3.98       16.28      0.49 o
   4   2   3       26.24       19.52      0.52 o
   5   2   3       65.68       75.25      1.74 o
   6   2   3      712.17      705.73     10.82 o
   7   2   3       10.58       11.04      0.53 o
   8   2   3       26.87       30.68      0.87 o
   9   2   3       49.05       49.57      1.62 o
  -7   3   3        0.31        0.47      0.34 o
  -6   3   3       31.91       39.53      0.85 o
  -5   3   3        3.25        1.95      0.26 o
  -4   3   3       83.44       77.27      1.01 o
  -3   3   3      333.58      332.71      3.71 o
  -2   3   3      499.42      459.00      5.38 o
  -1   3   3      313.92      383.61      4.03 o
   0   3   3      126.62      140.29      1.54 o
   1   3   3      281.52      246.76      3.97 o
   2   3   3       22.93       41.00      1.04 o
   3   3   3       37.45       40.01      0.79 o
   4   3   3       71.74       37.89      0.79 o
   5   3   3      336.93      302.20      5.12 o
   6   3   3     1932.28     1858.57     31.07 o
   7   3   3      301.04      299.37      9.41 o
   8   3   3      230.72      239.27      4.42 o
   9   3   3       11.59        9.94      0.72 o
  -7   4   3        0.98       -0.35      0.35 o
  -6   4   3       18.82       20.05      0.63 o
  -5   4   3       20.49       16.47      0.53 o
  -4   4   3       79.10       70.52      0.95 o
  -3   4   3       27.81       10.76      0.38 o
  -2   4   3      233.75      269.57      3.20 o
  -1   4   3        0.35        0.14      0.11 o
   1   4   3      174.64      241.62      3.60 o
   2   4   3        4.61        6.11      0.34 o
   3   4   3       19.30       34.35      0.77 o
   4   4   3      117.81      122.92      2.18 o
   5   4   3      223.67      261.10      4.45 o
   6   4   3        0.02        1.16      0.60 o
   7   4   3       28.91       30.23      1.42 o
   8   4   3       51.12       50.67      2.41 o
   9   4   3       23.69       24.72      1.13 o
  -6   5   3        1.70        1.17      0.47 o
  -5   5   3        0.52        0.24      0.37 o
  -4   5   3       24.66       25.73      0.54 o
  -3   5   3       25.82       26.80      0.47 o
  -2   5   3      708.26      737.27      8.63 o
  -1   5   3       37.18       35.98      0.56 o
   0   5   3       22.50       16.20      0.50 o
   1   5   3       99.42      113.75      2.35 o
   2   5   3        0.06        0.71      0.13 o
   3   5   3       81.91       85.33      2.03 o
   4   5   3      179.32      150.46      2.84 o
   5   5   3      160.00      177.95      3.36 o
   6   5   3      414.28      407.38      7.46 o
   7   5   3      301.97      331.68      9.73 o
   8   5   3      137.59      148.17      5.93 o
  -6   6   3        7.27        8.28      1.28 o
  -5   6   3       20.64       24.10      1.26 o
  -4   6   3       46.27       38.87      1.45 o
  -3   6   3        8.33        5.60      0.36 o
  -2   6   3      671.98      678.64     11.37 o
  -1   6   3       64.15       61.70      1.23 o
   0   6   3       16.78        9.67      0.31 o
   1   6   3      215.53      252.77      6.31 o
   2   6   3       85.41       82.49      3.03 o
   3   6   3       15.65       14.44      1.17 o
   4   6   3        0.76        1.12      0.27 o
   5   6   3       10.79       13.95      0.96 o
   6   6   3       58.23       58.53      2.24 o
   7   6   3       90.09       83.87      3.05 o
   8   6   3       52.30       48.39      5.37 o
  -5   7   3        7.39       10.33      0.96 o
  -4   7   3        0.99       -0.68      0.68 o
  -3   7   3       19.37       20.06      0.83 o
  -2   7   3      372.81      373.33      6.90 o
  -1   7   3      510.23      522.37      9.49 o
   0   7   3      359.73      359.53      7.24 o
   1   7   3        0.76        1.28      0.23 o
   2   7   3       10.21        9.41      0.45 o
   3   7   3        1.27        1.36      0.21 o
   4   7   3        0.22        0.00      0.32 o
   5   7   3      117.77      118.46      2.83 o
   6   7   3        5.68        6.13      0.50 o
   7   7   3      247.26      240.37      7.70 o
   8   7   3        1.53        0.80      0.80 o
  -4   8   3       31.99       44.02      3.29 o
  -3   8   3       26.02       27.45      1.07 o
  -2   8   3       31.05       27.27      1.06 o
  -1   8   3       32.18       37.03      1.32 o
   0   8   3       18.03       14.62      0.59 o
   1   8   3       26.39       28.59      0.82 o
   2   8   3      195.07      177.73      3.68 o
   3   8   3       89.10       92.92      3.29 o
   4   8   3       44.66       57.89      2.41 o
   6   8   3      129.70      127.32      4.17 o
   7   8   3       66.61       64.78      2.57 o
  -3   9   3       55.80       62.55      2.21 o
  -2   9   3        8.82        9.95      0.69 o
  -1   9   3      218.04      201.73      4.75 o
   0   9   3      276.95      282.90      6.44 o
   1   9   3      220.38      251.48      6.53 o
   2   9   3       48.00       47.31      1.46 o
   3   9   3       15.57       13.79      0.65 o
   4   9   3        1.39        0.32      0.48 o
   5   9   3       82.52       89.32      3.69 o
  -1  10   3        4.62        6.51      0.60 o
   0  10   3       56.02       45.74      1.47 o
   1  10   3      105.19       84.88      2.19 o
   2  10   3        1.16        0.30      0.41 o
   3  10   3        9.94        9.51      0.62 o
   4  10   3       14.91       15.39      1.28 o
   5  10   3        5.58        4.81      0.64 o
  -5  -9   4        0.22       -0.38      0.41 o
  -4  -9   4        0.84        0.68      0.41 o
  -3  -9   4        0.18        0.00      0.41 o
  -2  -9   4      194.14      200.25      4.65 o
  -1  -9   4       56.44       50.97      2.19 o
   0  -9   4        5.75        6.73      0.89 o
   1  -9   4       61.85       72.47      2.77 o
  -6  -8   4        2.22        5.40      0.57 o
  -5  -8   4       27.92       23.18      0.96 o
  -4  -8   4       80.39       76.18      2.12 o
  -3  -8   4        9.70        6.02      0.50 o
  -2  -8   4      118.56      110.91      2.72 o
  -1  -8   4        2.42        2.62      0.46 o
   0  -8   4        5.46        9.42      1.36 o
   1  -8   4        0.70        0.52      0.68 o
   2  -8   4      252.06      260.29      7.99 o
   3  -8   4      121.55       92.37      5.29 o
  -7  -7   4      156.70      146.01      3.81 o
  -6  -7   4       18.14       15.05      0.88 o
  -5  -7   4       11.27        7.68      0.46 o
  -4  -7   4        8.20        7.72      0.38 o
  -3  -7   4       14.05       10.48      0.65 o
  -2  -7   4      121.60      122.01      2.04 o
  -1  -7   4      322.63      327.05      6.04 o
   0  -7   4      227.24      240.70      4.52 o
   1  -7   4       99.77      114.94      3.81 o
   2  -7   4       17.96       17.55      1.92 o
   3  -7   4        2.28        1.31      0.77 o
   4  -7   4        6.57        0.96      1.44 o
  -7  -6   4       74.53       74.57      3.21 o
  -6  -6   4        0.75        0.80      0.48 o
  -5  -6   4        6.26        7.10      0.42 o
  -4  -6   4      381.17      374.91      7.27 o
  -3  -6   4      283.39      288.88      4.53 o
  -2  -6   4        2.87        3.33      0.26 o
  -1  -6   4        0.24        0.62      0.20 o
   0  -6   4       12.16       16.43      0.50 o
   1  -6   4        4.96        7.59      0.53 o
   2  -6   4       21.75       16.34      0.81 o
   3  -6   4      172.77      157.54      3.31 o
   4  -6   4        0.57       -0.96      0.96 o
   5  -6   4        1.38        0.78      1.07 o
  -8  -5   4       26.31       31.15      1.25 o
  -7  -5   4      150.12      139.96      3.70 o
  -6  -5   4      220.78      216.40      7.06 o
  -5  -5   4        4.22        5.42      0.32 o
  -4  -5   4       52.59       53.80      0.99 o
  -3  -5   4      228.56      231.72      4.92 o
  -2  -5   4      396.95      427.04      5.17 o
  -1  -5   4      225.96      253.27      3.04 o
   0  -5   4      231.44      241.67      3.05 o
   1  -5   4       57.03       49.57      0.91 o
   2  -5   4      114.18      110.29      1.63 o
   3  -5   4       28.20       30.85      0.63 o
   4  -5   4       17.19       12.78      0.44 o
   5  -5   4        0.72        0.80      0.30 o
   6  -5   4        3.28        3.60      0.54 o
  -8  -4   4        0.30        0.48      0.57 o
  -7  -4   4      108.94       95.28      3.21 o
  -6  -4   4       63.59       57.82      1.69 o
  -5  -4   4      372.85      411.30      6.78 o
  -4  -4   4        3.20        4.91      0.24 o
  -3  -4   4       44.62       50.23      0.92 o
  -2  -4   4      121.82       94.67      1.19 o
  -1  -4   4       65.63       70.74      0.83 o
   0  -4   4      151.27      191.25      2.65 o
   1  -4   4        5.86        1.38      0.16 o
   2  -4   4       64.94       56.51      0.90 o
   3  -4   4      138.93      149.60      2.17 o
   4  -4   4       25.60       24.13      0.55 o
   5  -4   4       24.05       22.53      0.58 o
   6  -4   4        0.02        0.14      0.31 o
   7  -4   4        2.75        2.13      0.41 o
  -8  -3   4       66.97       68.53      1.84 o
  -7  -3   4        4.98        6.34      0.57 o
  -6  -3   4      224.76      207.99      5.24 o
  -5  -3   4        1.09        1.40      0.25 o
  -4  -3   4       57.46       62.33      1.30 o
  -3  -3   4        7.74        1.86      0.18 o
  -2  -3   4     1619.49     1649.38     19.17 o
  -1  -3   4       39.32       23.95      0.38 o
   0  -3   4       85.31       95.60      1.24 o
   1  -3   4       54.84       27.23      0.50 o
   2  -3   4      686.57      596.70      7.49 o
   3  -3   4       39.67       43.93      0.69 o
   4  -3   4        1.13        1.27      0.21 o
   5  -3   4        0.45        0.25      0.21 o
   6  -3   4        4.90        4.63      0.35 o
   7  -3   4       11.58       10.13      0.51 o
  -8  -2   4        0.02        0.72      0.42 o
  -7  -2   4        4.69        1.29      0.42 o
  -6  -2   4       23.42       19.43      0.63 o
  -5  -2   4       65.87       96.72      2.12 o
  -4  -2   4       92.75       76.15      1.16 o
  -3  -2   4       28.63       21.88      0.38 o
  -2  -2   4      193.79      125.57      1.91 o
  -1  -2   4      987.16      976.72     11.15 o
   0  -2   4      164.53      114.40      1.28 o
   1  -2   4       25.48       44.93      0.61 o
   2  -2   4      239.84      290.09      3.66 o
   3  -2   4       26.69       46.00      0.69 o
   4  -2   4       14.51       16.66      0.36 o
   5  -2   4      185.43      183.22      2.37 o
   6  -2   4       30.83       32.16      0.73 o
   7  -2   4        5.28        6.00      0.42 o
   8  -2   4        0.09       -0.35      0.35 o
  -8  -1   4      115.81      111.65      2.48 o
  -7  -1   4        0.14        0.24      0.33 o
  -6  -1   4      267.53      234.66      9.03 o
  -5  -1   4      105.77       88.34      1.58 o
  -4  -1   4      128.74      133.06      2.08 o
  -3  -1   4      433.69      443.54      5.25 o
  -2  -1   4       21.04       16.06      0.25 o
  -1  -1   4      153.66      108.61      1.39 o
   0  -1   4      126.09      140.38      1.59 o
   1  -1   4      324.70      237.43      2.58 o
   2  -1   4      156.39      134.23      1.66 o
   3  -1   4      317.25      354.13      4.24 o
   4  -1   4        0.27        0.05      0.14 o
   5  -1   4        0.05        0.15      0.31 o
   6  -1   4       10.92       10.68      0.63 o
   7  -1   4       25.33       23.53      0.70 o
   8  -1   4      138.40      135.29      2.40 o
  -8   0   4       48.41       48.95      1.14 o
  -7   0   4       27.64       22.92      0.74 o
  -6   0   4      148.65      131.48      2.10 o
  -5   0   4       73.99       58.07      0.97 o
  -4   0   4      227.45      230.56      2.83 o
  -3   0   4      253.48      286.55      3.47 o
  -2   0   4       59.80       53.48      0.64 o
  -1   0   4      354.03      358.08      3.86 o
   0   0   4      201.86      177.14      1.79 o
   1   0   4      484.22      498.93      5.39 o
   2   0   4     1069.31     1188.92     16.03 o
   3   0   4        0.62        3.02      0.18 o
   4   0   4       15.75       11.68      0.25 o
   5   0   4      657.49      635.19      7.73 o
   6   0   4       14.50       15.61      0.38 o
   7   0   4       47.06       50.44      1.06 o
   8   0   4       15.35       13.83      0.56 o
  -8   1   4        1.80        3.57      0.38 o
  -7   1   4       19.37       18.01      0.60 o
  -6   1   4       15.13       12.31      0.46 o
  -5   1   4       75.19       58.70      1.04 o
  -4   1   4        6.44        3.52      0.21 o
  -3   1   4       75.07       94.19      1.31 o
  -2   1   4      269.59      253.47      2.59 o
  -1   1   4        4.75        8.53      0.15 o
   0   1   4      278.91      239.72      2.27 o
   1   1   4      149.69      164.27      2.82 o
   2   1   4        0.01        2.11      0.13 o
   3   1   4      771.69      759.36      9.39 o
   4   1   4      173.78      134.28      2.17 o
   5   1   4        6.92        2.70      0.30 o
   6   1   4      160.71      159.67      2.17 o
   7   1   4       72.27       70.00      1.31 o
   8   1   4        3.79        2.04      0.38 o
  -8   2   4       16.50       14.44      0.91 o
  -7   2   4       15.44       16.58      0.64 o
  -6   2   4      166.40      145.88      2.33 o
  -5   2   4       40.59       34.53      0.73 o
  -4   2   4       33.92       47.79      0.66 o
  -3   2   4       62.16       94.01      1.11 o
  -2   2   4       85.17       70.08      0.84 o
  -1   2   4      225.94      194.22      2.05 o
   0   2   4       85.86       83.37      0.89 o
   1   2   4      912.15      926.22     17.53 o
   2   2   4      163.20      182.63      3.11 o
   3   2   4      343.67      328.21      7.84 o
   4   2   4       12.49       33.82      0.74 o
   5   2   4        1.30        1.52      0.16 o
   6   2   4      207.44      222.21      4.03 o
   7   2   4       42.29       38.07      0.93 o
   8   2   4       50.94       50.08      1.18 o
   9   2   4       15.04       13.60      0.80 o
  -7   3   4        3.43        2.00      0.35 o
  -6   3   4       28.18       29.42      0.73 o
  -5   3   4        0.44        0.40      0.26 o
  -4   3   4       16.55       23.90      0.42 o
  -3   3   4        1.66        0.17      0.14 o
  -2   3   4      649.49      645.63      7.59 o
  -1   3   4       71.63       70.58      0.90 o
   0   3   4      467.06      598.57      8.16 o
   1   3   4      445.18      525.02      8.34 o
   2   3   4      205.14      211.21      3.88 o
   3   3   4     1007.00      942.59     15.56 o
   4   3   4      454.75      500.77      8.37 o
   5   3   4       12.08       22.92      1.12 o
   6   3   4        1.52        2.98      0.46 o
   7   3   4       37.58       41.42      1.86 o
   8   3   4       61.29       70.29      1.98 o
   9   3   4        0.60        0.60      0.41 o
  -7   4   4       12.73       15.44      0.70 o
  -6   4   4       36.53       36.49      0.85 o
  -5   4   4        2.18        3.17      0.33 o
  -4   4   4      113.69      100.61      1.30 o
  -3   4   4      329.82      363.91      4.07 o
  -2   4   4       26.13       40.50      0.58 o
  -1   4   4       37.03       26.56      0.35 o
   0   4   4      143.04      170.18      2.01 o
   1   4   4      135.47      164.55      2.34 o
   2   4   4       37.16       21.89      0.62 o
   3   4   4      178.15      195.44      3.60 o
   4   4   4        4.29       16.28      1.27 o
   5   4   4        0.00        0.10      0.23 o
   6   4   4      299.83      305.36      5.21 o
   7   4   4       77.60       78.73      2.42 o
   8   4   4        3.42        2.63      0.48 o
   9   4   4        0.07       -0.48      0.80 o
  -6   5   4       12.53        9.50      0.65 o
  -5   5   4        7.46        6.73      0.52 o
  -4   5   4        1.11        0.02      0.20 o
  -3   5   4      104.56      111.01      1.34 o
  -2   5   4        2.57        3.71      0.17 o
  -1   5   4        6.52        8.88      0.29 o
   0   5   4      399.02      469.42      5.92 o
   1   5   4        5.67        0.93      0.10 o
   2   5   4        1.37        0.58      0.17 o
   3   5   4        9.27        3.97      0.28 o
   4   5   4      348.21      370.14      6.75 o
   5   5   4       23.51       33.72      0.84 o
   6   5   4       54.00       54.04      1.47 o
   7   5   4       75.34       78.19      9.62 o
   8   5   4       15.15       18.60      1.28 o
  -5   6   4      175.71      200.23      5.53 o
  -4   6   4        3.29        2.01      0.43 o
  -3   6   4       39.45       40.88      0.95 o
  -2   6   4      101.50      106.55      1.95 o
  -1   6   4        2.44        2.36      0.32 o
   0   6   4      207.93      230.87      3.87 o
   1   6   4      195.71      209.75      4.12 o
   2   6   4      789.12      807.21     57.17 o
   3   6   4       49.82       45.54      6.82 o
   4   6   4        2.59        2.61      0.34 o
   5   6   4        0.45        0.32      0.34 o
   6   6   4      337.01      334.66     10.90 o
   8   6   4        0.53       -0.34      0.40 o
  -5   7   4        6.36        7.53      0.89 o
  -4   7   4       16.27       19.20      1.23 o
  -3   7   4        2.57        2.52      0.38 o
  -2   7   4      127.37      131.02      2.60 o
  -1   7   4       86.40       88.62      1.83 o
   0   7   4        2.17        1.08      0.27 o
   1   7   4        4.61        4.65      0.38 o
   2   7   4       27.71       22.88      1.31 o
   3   7   4       13.84       14.09      1.14 o
   4   7   4       82.04       85.63      3.05 o
   5   7   4        3.64        2.91      0.56 o
   6   7   4        3.30        2.24      0.45 o
   7   7   4       75.01       84.51      3.05 o
   8   7   4        0.07       -0.48      0.64 o
  -4   8   4        4.55        6.77      0.92 o
  -3   8   4        4.49        4.62      0.57 o
  -2   8   4       18.93       19.27      0.93 o
  -1   8   4       71.89       73.01      1.62 o
   0   8   4       88.38       89.25      1.99 o
   1   8   4        1.24        0.77      0.31 o
   2   8   4      118.65      133.35      2.82 o
   3   8   4       36.13       44.26      2.08 o
   4   8   4        2.15        1.40      0.38 o
   6   8   4       32.55       29.99      1.44 o
   7   8   4       73.72       72.48      2.73 o
  -3   9   4       93.50      100.38      3.85 o
  -2   9   4        0.76        2.20      0.50 o
  -1   9   4        5.55        4.46      0.50 o
   0   9   4       11.34        9.81      0.59 o
   1   9   4       23.61       21.69      0.89 o
   2   9   4        1.90        0.00      0.34 o
   3   9   4        9.62       12.82      0.56 o
   4   9   4       44.18       54.52      2.41 o
   5   9   4        7.61        6.57      0.64 o
  -1  10   4        1.21        2.05      0.82 o
   0  10   4       48.02       51.76      1.57 o
   1  10   4       11.40       11.64      0.66 o
   2  10   4        2.55        0.60      0.38 o
   3  10   4       17.14       22.14      0.89 o
   4  10   4        1.73       -0.16      0.64 o
   5  10   4        0.25        1.76      0.64 o
  -4  -9   5        6.11        2.89      0.96 o
  -3  -9   5       52.58       52.76      2.73 o
  -2  -9   5      131.55      125.72      5.45 o
  -1  -9   5        0.89       -0.54      1.12 o
   0  -9   5       42.74       46.05      2.33 o
   1  -9   5       21.79       30.61      1.75 o
  -6  -8   5       10.09       11.49      0.77 o
  -5  -8   5      205.69      175.43      7.06 o
  -4  -8   5       50.97       49.49      1.50 o
  -3  -8   5       49.74       47.08      1.50 o
  -2  -8   5       15.45       13.16      1.20 o
  -1  -8   5       34.00       35.33      1.72 o
   0  -8   5        2.56        0.45      0.80 o
   1  -8   5        1.47        0.37      0.68 o
   2  -8   5      104.98      109.33      3.70 o
   3  -8   5        0.26       -0.80      1.44 o
  -6  -7   5        1.76        1.04      0.45 o
  -5  -7   5      150.13      151.20      3.14 o
  -4  -7   5      180.84      164.95      2.89 o
  -3  -7   5      130.46      123.13      2.20 o
  -2  -7   5      411.22      412.71      6.48 o
  -1  -7   5        2.58        4.18      0.46 o
   0  -7   5        0.20       -0.19      0.62 o
   1  -7   5        0.01       -0.09      0.65 o
   2  -7   5      123.49      123.84      4.04 o
   3  -7   5        4.33        5.13      1.44 o
   4  -7   5       19.35        9.94      1.76 o
  -7  -6   5        1.21        0.66      0.50 o
  -6  -6   5       26.33       25.46      1.04 o
  -5  -6   5       58.78       50.07      1.26 o
  -4  -6   5      102.44      110.45      2.01 o
  -3  -6   5        0.11        0.29      0.21 o
  -2  -6   5       53.66       53.57      0.93 o
  -1  -6   5        1.73        1.11      0.28 o
   0  -6   5        7.69       10.75      0.45 o
   1  -6   5        0.22       -0.03      0.24 o
   2  -6   5      163.52      165.43      3.04 o
   3  -6   5        0.55        0.42      0.43 o
   4  -6   5        8.76        5.54      1.07 o
   5  -6   5        3.16        3.32      1.19 o
  -7  -5   5       55.79       48.96      1.58 o
  -6  -5   5       22.00       20.37      0.91 o
  -5  -5   5        1.14        0.74      0.33 o
  -4  -5   5      322.96      325.54      7.73 o
  -3  -5   5      818.15      857.64     11.94 o
  -2  -5   5        9.13       11.17      0.30 o
  -1  -5   5       15.13       15.32      0.45 o
   0  -5   5        0.68        3.28      0.25 o
   1  -5   5      166.06      156.63      2.45 o
   2  -5   5      118.16      112.32      1.67 o
   3  -5   5       88.12       90.69      1.42 o
   4  -5   5      123.00      123.35      2.14 o
   5  -5   5        1.18        1.23      0.35 o
   6  -5   5        0.00       -0.44      0.65 o
  -8  -4   5       14.26       17.76      0.76 o
  -7  -4   5       12.33        9.57      0.73 o
  -6  -4   5        1.25       -0.08      0.88 o
  -5  -4   5       42.90       47.10      1.13 o
  -4  -4   5       30.78       34.92      0.95 o
  -3  -4   5        5.40        7.94      0.32 o
  -2  -4   5      625.90      631.63      7.34 o
  -1  -4   5      153.74      129.73      1.55 o
   0  -4   5       59.56       66.94      1.07 o
   1  -4   5       15.41       26.50      0.48 o
   2  -4   5      282.22      340.71      4.72 o
   3  -4   5       31.81       33.49      0.63 o
   4  -4   5        1.84        2.12      0.27 o
   5  -4   5       10.72        9.41      0.38 o
   6  -4   5        1.11        0.66      0.34 o
   7  -4   5       29.01       35.07      1.64 o
  -8  -3   5        1.26        1.05      0.42 o
  -7  -3   5       79.14       71.12      1.65 o
  -6  -3   5        8.08        7.45      1.04 o
  -5  -3   5      249.67      256.76      4.98 o
  -4  -3   5       74.68       76.21      1.39 o
  -3  -3   5       13.64       23.15      0.39 o
  -2  -3   5      198.69      168.21      2.01 o
  -1  -3   5      425.72      392.97      4.53 o
   0  -3   5        1.65       10.30      0.25 o
   1  -3   5       94.25       67.25      1.02 o
   2  -3   5       67.55       72.22      1.01 o
   3  -3   5      178.34      162.06      2.14 o
   4  -3   5       76.98       69.27      1.01 o
   5  -3   5      112.88      119.98      1.78 o
   6  -3   5       20.00       19.86      0.72 o
   7  -3   5       87.29       89.22      1.60 o
  -8  -2   5        8.49       13.07      1.15 o
  -7  -2   5        1.58        0.79      0.33 o
  -6  -2   5      207.26      174.65      3.56 o
  -5  -2   5       97.62      112.43      2.27 o
  -4  -2   5      284.25      289.73      4.64 o
  -3  -2   5        1.42        0.17      0.10 o
  -2  -2   5       24.81       23.00      0.44 o
  -1  -2   5      270.67      224.60      2.84 o
   0  -2   5       40.28       50.26      0.66 o
   1  -2   5      246.73      383.49      4.83 o
   2  -2   5      193.92      315.86      4.02 o
   3  -2   5       49.81       64.55      0.93 o
   4  -2   5       57.65       58.04      0.87 o
   5  -2   5        6.54        4.85      0.27 o
   6  -2   5       10.42        9.36      0.45 o
   7  -2   5       10.19       11.83      0.68 o
   8  -2   5      134.04      143.08      2.80 o
  -8  -1   5        2.11        2.02      0.44 o
  -7  -1   5       59.46       54.41      1.35 o
  -6  -1   5      160.21      143.41      2.67 o
  -5  -1   5       67.11       63.70      1.21 o
  -4  -1   5       38.79       45.21      0.98 o
  -3  -1   5        6.09        7.54      0.19 o
  -2  -1   5      547.91      497.23      5.68 o
  -1  -1   5     1480.51     1413.83     17.57 o
   0  -1   5        9.22       20.11      0.30 o
   1  -1   5      196.48      190.67      2.30 o
   2  -1   5      460.40      411.80      4.90 o
   3  -1   5      642.04      598.56      7.12 o
   4  -1   5       42.06       35.32      0.52 o
   5  -1   5     1287.11     1257.55     16.11 o
   6  -1   5        2.30        1.89      0.24 o
   7  -1   5       14.58       12.27      0.53 o
   8  -1   5       48.49       50.37      1.13 o
  -8   0   5        0.03       -0.11      0.42 o
  -7   0   5        1.15        0.45      0.31 o
  -6   0   5       63.80       48.59      0.97 o
  -5   0   5       26.76       46.23      0.87 o
  -4   0   5        3.42        4.95      0.21 o
  -3   0   5       15.41       21.07      0.30 o
  -2   0   5       60.53       56.27      0.63 o
  -1   0   5        0.01        0.14      0.08 o
   0   0   5      226.36      234.78      2.41 o
   1   0   5        0.87        0.08      0.07 o
   2   0   5     1303.60     1446.71     21.76 o
   3   0   5     1264.61     1462.36     16.88 o
   4   0   5      157.02      161.68      1.94 o
   5   0   5        8.29        9.90      0.33 o
   6   0   5      135.44      134.38      1.86 o
   7   0   5       16.08       16.89      0.55 o
   8   0   5      213.04      213.33      3.58 o
  -8   1   5        0.82        0.11      0.36 o
  -7   1   5        2.33        1.27      0.33 o
  -6   1   5       98.27       83.64      1.43 o
  -5   1   5        1.72        1.15      0.25 o
  -4   1   5       95.75       87.46      1.42 o
  -3   1   5       29.13       26.93      0.35 o
  -2   1   5       16.76       20.43      0.30 o
  -1   1   5      482.96      593.44      6.16 o
   0   1   5       51.67       56.20      0.55 o
   1   1   5       14.57       25.40      0.37 o
   2   1   5      641.69      645.87      9.47 o
   3   1   5      537.19      573.10      7.95 o
   4   1   5       18.11       18.07      0.39 o
   5   1   5      433.19      404.23      4.97 o
   6   1   5      276.15      294.36      3.85 o
   7   1   5       39.00       42.65      0.95 o
   8   1   5       45.57       52.52      1.13 o
  -7   2   5       17.28       18.93      0.66 o
  -6   2   5        0.71        1.05      0.32 o
  -5   2   5      287.71      240.82      3.68 o
  -4   2   5       37.25       36.36      0.68 o
  -3   2   5        0.04        0.26      0.09 o
  -2   2   5      155.59      181.49      2.11 o
  -1   2   5      106.79       82.42      1.01 o
   0   2   5       71.54      129.28      1.31 o
   1   2   5       64.51       55.27      1.21 o
   2   2   5      117.61      128.20      2.54 o
   3   2   5     2502.48     2870.54     53.09 o
   4   2   5      601.46      608.60      9.72 o
   5   2   5       17.56       13.41      0.37 o
   6   2   5      546.09      564.07      9.81 o
   7   2   5       82.53       84.88      1.73 o
   8   2   5        2.96        2.08      0.36 o
   9   2   5       32.58       32.65      1.01 o
  -7   3   5        0.16       -0.31      0.35 o
  -6   3   5      213.28      202.35      3.17 o
  -5   3   5       67.17       59.46      1.09 o
  -4   3   5       14.29       11.77      0.29 o
  -3   3   5      117.62      126.38      1.48 o
  -2   3   5       21.16       18.87      0.31 o
  -1   3   5      233.11      295.71      3.44 o
   0   3   5      455.16      481.48      5.86 o
   1   3   5       15.23        4.60      0.26 o
   2   3   5      132.18      131.74      4.55 o
   3   3   5     1587.93     1611.11     31.18 o
   4   3   5      119.01      160.84      3.63 o
   5   3   5      449.39      437.67     11.37 o
   6   3   5       95.85      108.37      2.47 o
   7   3   5        0.11       -0.03      0.37 o
   8   3   5       39.82       42.62      1.28 o
   9   3   5        1.01        2.00      0.44 o
  -7   4   5        9.65       13.21      0.79 o
  -6   4   5       71.36       75.08      1.36 o
  -5   4   5      104.80       85.59      1.46 o
  -4   4   5       13.65       11.31      0.31 o
  -3   4   5        3.37        5.11      0.20 o
  -2   4   5      194.73      214.81      2.60 o
  -1   4   5      125.88      132.94      1.73 o
   0   4   5      226.67      313.94      3.65 o
   1   4   5     1341.67     1331.54     21.72 o
   2   4   5      529.22      531.65     14.07 o
   3   4   5      803.78      864.06     15.50 o
   4   4   5      108.05      123.17      2.20 o
   5   4   5        4.33        1.09      0.27 o
   6   4   5       39.37       43.66      1.16 o
   7   4   5       97.76       99.42      3.02 o
   8   4   5        4.22        5.48      0.54 o
   9   4   5        0.09       -0.32      0.57 o
  -6   5   5       45.87       37.68      1.13 o
  -5   5   5       71.85       62.28      1.52 o
  -4   5   5        4.23        4.40      0.27 o
  -3   5   5      178.68      203.05      2.50 o
  -2   5   5      192.34      195.25      2.54 o
  -1   5   5       71.16       65.43      0.86 o
   0   5   5        8.51        6.55      0.25 o
   1   5   5        6.07       14.13      0.26 o
   2   5   5       47.83       57.59      1.90 o
   3   5   5       41.36       54.81      1.17 o
   4   5   5        4.26        9.68      0.46 o
   5   5   5      303.24      294.93      6.63 o
   6   5   5        0.75        0.37      1.07 o
   7   5   5        1.22        1.83      1.52 o
   8   5   5       11.85       10.11      0.76 o
  -5   6   5        1.93        2.36      0.68 o
  -4   6   5        9.98        6.13      0.52 o
  -3   6   5       72.74       74.31      1.51 o
  -2   6   5      452.92      471.30      7.96 o
  -1   6   5      420.45      419.95      7.68 o
   0   6   5        2.60        3.59      0.30 o
   1   6   5      270.23      274.14      7.99 o
   2   6   5       67.40       75.17      2.46 o
   3   6   5       52.09       60.84      1.95 o
   4   6   5      313.59      316.80      7.02 o
   5   6   5       59.18       51.80      1.41 o
   6   6   5        0.83        0.80      0.45 o
   7   6   5       58.03       58.37      2.41 o
  -5   7   5       17.20       11.28      1.16 o
  -4   7   5       46.21       47.80      1.99 o
  -3   7   5       42.62       32.57      0.98 o
  -2   7   5        1.87        2.02      0.37 o
  -1   7   5       35.50       35.19      0.98 o
   0   7   5        9.24        8.70      0.82 o
   1   7   5       72.84       72.12      1.96 o
   2   7   5       31.30       33.01      1.00 o
   3   7   5       14.23       16.08      0.56 o
   4   7   5       50.84       49.71      2.08 o
   5   7   5       20.58       19.40      1.12 o
   6   7   5      128.71      124.12      4.33 o
   7   7   5        2.39        1.60      0.64 o
   8   7   5        0.67       -0.48      0.64 o
  -4   8   5       38.53       45.53      2.01 o
  -3   8   5        0.05       -0.47      0.47 o
  -2   8   5       75.48       77.05      2.08 o
  -1   8   5      507.04      542.21      9.93 o
   0   8   5      126.63      128.83      2.76 o
   1   8   5       37.59       42.08      1.52 o
   2   8   5       46.34       52.88      1.50 o
   3   8   5      105.85      109.37      4.17 o
   4   8   5       63.69       60.80      2.65 o
   6   8   5        7.23        9.46      0.80 o
   7   8   5       46.67       39.61      1.76 o
  -2   9   5       30.32       27.94      1.11 o
  -1   9   5        0.49        0.03      0.47 o
   0   9   5       49.70       59.62      1.67 o
   1   9   5        2.62        3.26      0.50 o
   2   9   5        0.72        0.34      0.38 o
   3   9   5        8.89        8.00      0.50 o
   4   9   5       18.02       13.15      1.12 o
   5   9   5       34.90       39.45      1.92 o
  -1  10   5       49.75       59.03      1.76 o
   0  10   5       56.10       63.76      1.81 o
   1  10   5       24.96       27.58      1.12 o
   2  10   5       35.49       49.06      1.76 o
   3  10   5       15.23       18.27      0.77 o
   4  10   5        1.09        0.64      0.64 o
   5  10   5        4.88        6.41      0.80 o
  -4  -9   6       68.02       69.11      3.37 o
  -3  -9   6       45.34       33.67      2.08 o
  -2  -9   6       38.89       39.29      2.24 o
  -1  -9   6        0.00       -1.20      1.20 o
   0  -9   6        1.71        1.41      1.84 o
  -5  -8   6       41.72       49.07      2.57 o
  -4  -8   6        7.64        7.86      0.96 o
  -3  -8   6       15.73       17.96      1.44 o
  -2  -8   6       21.70       16.36      1.44 o
  -1  -8   6       43.27       43.27      1.87 o
   0  -8   6       12.69       15.83      1.92 o
   1  -8   6       36.22       43.05      2.33 o
   2  -8   6       14.45       14.71      1.92 o
   3  -8   6       10.00        1.76      1.60 o
  -6  -7   6        0.54        0.46      0.56 o
  -5  -7   6      193.33      174.15      4.39 o
  -4  -7   6      352.15      362.82      7.08 o
  -3  -7   6       28.14       31.15      0.92 o
  -2  -7   6      180.25      191.41      4.67 o
  -1  -7   6       84.80       75.39      2.66 o
   0  -7   6       15.78       12.75      1.84 o
   1  -7   6       25.73       28.13      1.51 o
   2  -7   6        0.89        0.57      0.72 o
   3  -7   6       10.55        7.54      1.60 o
   4  -7   6        4.63        1.60      1.60 o
  -7  -6   6       26.39       22.54      1.02 o
  -6  -6   6        4.81        4.90      0.57 o
  -5  -6   6        5.83        4.84      0.72 o
  -4  -6   6       12.10       10.91      0.54 o
  -3  -6   6       56.88       64.93      1.46 o
  -2  -6   6       32.37       29.51      0.75 o
  -1  -6   6        0.33        0.40      0.28 o
   0  -6   6       11.94       12.67      0.72 o
   1  -6   6        3.35        4.21      0.47 o
   2  -6   6        3.25        2.78      0.33 o
   3  -6   6        8.72        6.61      0.70 o
   4  -6   6        2.29        2.69      1.07 o
   5  -6   6       17.47       19.47      4.01 o
  -7  -5   6       29.44       28.60      1.19 o
  -6  -5   6      216.55      222.93      5.62 o
  -5  -5   6       30.27       27.78      0.82 o
  -4  -5   6        7.22       10.71      0.49 o
  -3  -5   6      265.00      257.58      5.05 o
  -2  -5   6        0.77        0.91      0.26 o
  -1  -5   6      841.08      886.93     14.38 o
   0  -5   6       65.03       60.37      1.25 o
   1  -5   6       47.66       46.73      0.98 o
   2  -5   6       16.19       14.54      0.41 o
   3  -5   6       18.22       15.83      0.47 o
   4  -5   6       38.27       36.33      0.87 o
   5  -5   6       40.17       40.19      1.50 o
   6  -5   6        0.37        0.19      0.99 o
  -8  -4   6       14.82       20.73      0.82 o
  -7  -4   6        4.81        4.99      0.57 o
  -6  -4   6        5.42        5.30      0.57 o
  -5  -4   6      106.08      116.00      2.40 o
  -4  -4   6        6.90        5.37      0.32 o
  -3  -4   6       28.20       33.81      0.61 o
  -2  -4   6        3.76        3.47      0.17 o
  -1  -4   6       50.87       47.35      0.72 o
   0  -4   6        4.83        2.45      0.20 o
   1  -4   6       76.39       45.21      0.84 o
   2  -4   6       37.86       39.38      0.71 o
   3  -4   6      173.00      183.75      2.64 o
   4  -4   6        4.77        3.87      0.32 o
   5  -4   6       18.79       18.21      0.52 o
   6  -4   6       26.52       32.28      0.79 o
  -8  -3   6        1.97        1.31      0.42 o
  -7  -3   6        1.57        1.75      0.37 o
  -6  -3   6      191.07      185.14      5.21 o
  -5  -3   6        0.42        0.48      0.23 o
  -4  -3   6        1.90        1.64      0.20 o
  -3  -3   6       72.01       59.64      1.01 o
  -2  -3   6      200.42      186.65      2.19 o
  -1  -3   6      921.86     1017.11     11.62 o
   0  -3   6       16.74       17.90      0.33 o
   1  -3   6       45.38       27.51      0.48 o
   2  -3   6      214.22      162.67      2.14 o
   3  -3   6      126.94      116.00      1.57 o
   4  -3   6      581.58      601.02      8.30 o
   5  -3   6       84.35       84.79      1.32 o
   6  -3   6        2.84        3.17      0.34 o
   7  -3   6       40.67       38.35      0.89 o
  -8  -2   6       89.26      100.23      2.29 o
  -7  -2   6        0.37        1.73      0.37 o
  -6  -2   6        0.79        0.50      0.33 o
  -5  -2   6       61.11       72.31      2.00 o
  -4  -2   6        4.72        4.71      0.18 o
  -3  -2   6        2.13        1.11      0.13 o
  -2  -2   6       16.47       32.05      0.46 o
  -1  -2   6       52.41       42.69      0.78 o
   0  -2   6      329.26      294.58      3.41 o
   1  -2   6        2.83       15.87      0.37 o
   2  -2   6       63.15       83.11      1.15 o
   3  -2   6      274.22      314.51      4.02 o
   4  -2   6        4.02        6.60      0.26 o
   5  -2   6       58.57       56.42      0.94 o
   6  -2   6       39.83       42.81      0.79 o
   7  -2   6      334.41      354.42      5.74 o
  -8  -1   6       15.86       16.20      1.10 o
  -7  -1   6       18.94       18.99      1.00 o
  -6  -1   6       86.71       76.36      1.41 o
  -5  -1   6      233.66      216.59      3.69 o
  -4  -1   6      310.52      321.40      3.81 o
  -3  -1   6       68.23       71.11      0.91 o
  -2  -1   6        7.78       16.21      0.33 o
  -1  -1   6      498.27      558.24      6.02 o
   0  -1   6     1038.63     1109.61     13.15 o
   1  -1   6      255.76      200.06      2.57 o
   2  -1   6       58.97       98.79      1.33 o
   3  -1   6      367.49      374.81      4.50 o
   4  -1   6      944.80      917.89     11.27 o
   5  -1   6      312.91      328.77      4.31 o
   6  -1   6        5.04        5.50      0.32 o
   7  -1   6       12.93       13.00      0.52 o
   8  -1   6        3.08        2.47      0.35 o
  -8   0   6        6.48        7.04      0.54 o
  -7   0   6       33.95       41.76      0.94 o
  -6   0   6      124.97      121.18      2.10 o
  -5   0   6        3.92        1.81      0.27 o
  -4   0   6      100.50      101.91      1.42 o
  -3   0   6      205.24      200.78      2.50 o
  -2   0   6       28.68       26.83      0.37 o
  -1   0   6      127.36      147.88      1.69 o
   0   0   6       10.02       15.57      0.26 o
   1   0   6      112.78      106.04      1.33 o
   2   0   6      849.35     1059.91     15.22 o
   3   0   6       19.61       32.08      0.47 o
   4   0   6        7.21        9.25      0.25 o
   5   0   6      756.32      739.18      9.52 o
   6   0   6      104.64      102.96      1.46 o
   7   0   6       19.93       21.25      0.63 o
   8   0   6       58.46       60.37      1.27 o
  -8   1   6       26.35       28.64      0.91 o
  -7   1   6       21.93       20.20      0.66 o
  -6   1   6       45.49       37.02      0.83 o
  -5   1   6      240.28      213.45      3.26 o
  -4   1   6      400.53      439.88      6.56 o
  -3   1   6      201.40      184.97      2.09 o
  -2   1   6        2.61       12.06      0.24 o
  -1   1   6      793.04      944.67     10.74 o
   0   1   6     1588.41     1759.96     18.28 o
   1   1   6      262.03      264.34      2.90 o
   2   1   6     2227.60     2100.85     25.75 o
   3   1   6       67.32       63.67      1.21 o
   4   1   6       40.58       42.90      0.63 o
   5   1   6     1008.34     1083.38     15.00 o
   6   1   6      200.88      202.70      2.72 o
   7   1   6        2.80        2.54      0.31 o
   8   1   6       10.98       13.20      0.61 o
  -7   2   6       22.76       26.03      0.76 o
  -6   2   6       49.26       38.78      0.92 o
  -5   2   6        2.15        2.56      0.32 o
  -4   2   6      170.09      182.78      2.63 o
  -3   2   6       69.27       72.83      0.88 o
  -2   2   6        7.88        5.08      0.18 o
  -1   2   6       71.39      127.83      1.51 o
   0   2   6       17.02       20.41      0.32 o
   1   2   6      216.16      226.45      3.09 o
   2   2   6     1093.80     1175.79     16.57 o
   3   2   6      230.56      193.68      2.80 o
   4   2   6      170.89      197.90      2.87 o
   5   2   6       51.31       51.86      1.08 o
   6   2   6      273.00      299.54      4.36 o
   7   2   6      105.70      108.24      2.12 o
   8   2   6       36.70       42.96      1.07 o
   9   2   6       48.74       47.47      2.24 o
  -7   3   6       44.26       38.01      0.95 o
  -6   3   6        0.42        0.04      0.33 o
  -5   3   6       35.39       30.45      0.72 o
  -4   3   6      288.53      329.37      3.69 o
  -3   3   6      435.76      478.20      5.11 o
  -2   3   6       29.48       19.31      0.33 o
  -1   3   6       40.21       82.99      1.00 o
   0   3   6      117.98      208.00      2.89 o
   1   3   6       85.03       97.34      1.67 o
   2   3   6      183.05      202.37      5.15 o
   3   3   6       13.53       11.11      0.42 o
   4   3   6        0.13       -0.05      0.11 o
   5   3   6      573.52      597.97     10.89 o
   6   3   6       52.49       49.14      1.10 o
   7   3   6       16.32       17.51      0.76 o
   8   3   6      125.59      142.10      2.76 o
   9   3   6       13.07       11.84      0.61 o
  -6   4   6       15.22       22.85      0.67 o
  -5   4   6        1.03        1.12      0.30 o
  -4   4   6       32.33       29.64      0.57 o
  -3   4   6      158.68      171.39      1.97 o
  -2   4   6      410.24      409.33      4.72 o
  -1   4   6       29.83       42.14      0.60 o
   1   4   6      203.76      197.18      2.95 o
   2   4   6      116.58      146.08      4.47 o
   3   4   6      362.05      401.55      6.77 o
   4   4   6       57.20       84.96      1.61 o
   5   4   6       44.43       35.85      1.00 o
   6   4   6       60.33       64.15      1.57 o
   7   4   6        9.29        9.14      0.72 o
   8   4   6        3.63        4.54      0.54 o
   9   4   6        0.90        0.72      0.57 o
  -6   5   6        0.93       -0.45      0.47 o
  -5   5   6      103.58      109.80      2.35 o
  -4   5   6       70.11       60.28      1.00 o
  -3   5   6      464.87      487.59      5.45 o
  -2   5   6       55.49       50.40      0.68 o
  -1   5   6       40.38       36.68      0.59 o
   0   5   6      131.05      150.68      1.90 o
   1   5   6      269.38      271.37      3.09 o
   2   5   6       80.78       73.56      2.45 o
   3   5   6       13.50       18.12      0.77 o
   4   5   6      170.21      178.24      3.36 o
   5   5   6       41.09       49.25      2.88 o
   6   5   6      181.02      177.17      3.72 o
   7   5   6        7.32        6.16      0.39 o
   8   5   6        0.01       -0.14      0.44 o
  -5   6   6      104.96      105.63      3.00 o
  -4   6   6       20.89       20.52      0.78 o
  -3   6   6       26.24       28.58      0.68 o
  -2   6   6      729.04      726.37     14.25 o
  -1   6   6      195.89      188.69      4.95 o
   0   6   6      247.82      244.45      6.30 o
   1   6   6        0.03       -0.12      0.12 o
   2   6   6      107.16       91.84      2.27 o
   3   6   6      450.43      445.58     17.22 o
   4   6   6        1.69        0.80      0.34 o
   5   6   6        0.80        0.88      0.34 o
   6   6   6       26.55       27.04      0.91 o
   7   6   6        1.76        0.88      0.56 o
   8   6   6        0.02        0.00      0.38 o
  -5   7   6       18.41       22.45      1.76 o
  -4   7   6      147.57      136.08      4.20 o
  -3   7   6        8.10        6.35      0.44 o
  -2   7   6        8.18        7.12      0.56 o
  -1   7   6       17.99       15.93      0.66 o
   0   7   6        1.09        0.14      0.38 o
   1   7   6       14.14       13.75      0.65 o
   2   7   6       44.98       43.91      1.20 o
   3   7   6        5.75        7.56      0.32 o
   4   7   6      185.10      202.41      5.72 o
   5   7   6        4.22        2.81      0.45 o
   6   7   6      128.04      123.61      3.00 o
  -4   8   6       26.40       32.71      2.08 o
  -3   8   6        1.47        0.17      0.47 o
  -2   8   6       31.55       26.74      1.03 o
  -1   8   6       90.99       86.76      2.24 o
   0   8   6       27.03       25.55      0.85 o
   1   8   6        7.36        5.81      0.50 o
   2   8   6       88.14       95.92      2.08 o
   3   8   6       75.30       67.28      3.53 o
   4   8   6        1.21        0.80      0.48 o
   7   8   6        0.50        0.00      0.64 o
  -2   9   6       10.28        9.44      0.69 o
  -1   9   6        4.29        3.57      0.60 o
   0   9   6        8.60       11.46      0.73 o
   1   9   6        2.48        3.22      0.39 o
   2   9   6        1.26       -0.25      0.38 o
   3   9   6       25.22       32.39      1.04 o
   4   9   6       56.98       69.92      3.05 o
   5   9   6       79.20       86.11      3.53 o
  -1  10   6       26.17       33.38      1.71 o
   0  10   6        0.39        2.51      0.47 o
   1  10   6       12.77       13.41      0.77 o
   2  10   6        3.39        1.01      0.38 o
   3  10   6        0.03        0.32      0.38 o
   4  10   6       60.71       57.09      2.57 o
   5  10   6       17.97       13.95      1.12 o
  -3  -9   7        0.03        0.96      0.96 o
  -2  -9   7        3.47        5.13      1.12 o
  -1  -9   7        4.30        2.41      1.12 o
   0  -9   7        1.77        0.96      0.96 o
  -5  -8   7       17.50       22.61      1.76 o
  -4  -8   7       14.15       15.88      1.44 o
  -3  -8   7       20.57       18.76      1.60 o
  -2  -8   7       24.16       20.69      1.60 o
  -1  -8   7       50.30       60.51      2.39 o
   0  -8   7        8.93        5.84      1.60 o
   1  -8   7       20.42       21.18      1.92 o
   2  -8   7        4.99        3.85      1.60 o
  -6  -7   7        0.02       -0.25      0.80 o
  -5  -7   7       46.29       48.21      1.58 o
  -4  -7   7       20.92       18.28      0.89 o
  -3  -7   7        3.89        3.11      0.50 o
  -2  -7   7       94.62       86.22      2.31 o
  -1  -7   7       22.84       22.22      1.33 o
   0  -7   7       27.95       26.23      3.37 o
   1  -7   7       19.33       21.69      2.16 o
   2  -7   7        7.57        6.95      0.89 o
   3  -7   7        1.58        0.64      1.44 o
   4  -7   7       13.85        7.22      1.76 o
  -6  -6   7        0.81       -0.12      0.50 o
  -5  -6   7        5.64        2.52      0.57 o
  -4  -6   7       45.04       40.80      1.07 o
  -3  -6   7        7.40        6.27      0.42 o
  -2  -6   7        0.90        1.23      0.30 o
  -1  -6   7       94.05       97.69      1.90 o
   0  -6   7       16.09       16.56      1.08 o
   1  -6   7       57.43       59.76      1.30 o
   2  -6   7        8.04        8.69      0.56 o
   3  -6   7        2.85        1.12      1.28 o
   4  -6   7       69.57       82.99      3.37 o
   5  -6   7       70.09       69.02      3.21 o
  -7  -5   7       24.67       24.47      1.28 o
  -6  -5   7       30.99       31.84      1.19 o
  -5  -5   7        0.83        0.16      0.45 o
  -4  -5   7       12.74        9.96      0.49 o
  -3  -5   7       99.62      101.63      2.26 o
  -2  -5   7       99.01       96.87      1.61 o
  -1  -5   7      118.34      121.31      2.26 o
   0  -5   7        0.02        0.49      0.29 o
   1  -5   7       26.13       33.10      0.80 o
   2  -5   7       32.60       32.16      0.80 o
   3  -5   7       35.12       34.43      0.85 o
   4  -5   7       23.63       24.04      1.29 o
   5  -5   7       16.95       16.04      0.87 o
   6  -5   7       17.54       16.23      1.03 o
  -7  -4   7        7.85        6.26      0.72 o
  -6  -4   7        0.70        1.14      0.56 o
  -5  -4   7       49.63       45.07      2.16 o
  -4  -4   7      145.63      129.49      2.26 o
  -3  -4   7      155.80      164.75      2.49 o
  -2  -4   7      257.78      263.80      3.81 o
  -1  -4   7      346.77      356.86      4.42 o
   0  -4   7       16.01       17.08      0.59 o
   1  -4   7       62.12       70.01      1.09 o
   2  -4   7        8.57        9.76      0.34 o
   3  -4   7       24.52       21.92      0.52 o
   4  -4   7        0.10       -0.26      0.26 o
   5  -4   7      200.00      209.52      3.25 o
   6  -4   7      147.54      160.54      2.82 o
  -7  -3   7        0.29        0.43      0.35 o
  -6  -3   7       40.52       39.49      1.35 o
  -5  -3   7       71.78       74.12      2.08 o
  -4  -3   7      147.13      139.82      2.11 o
  -3  -3   7        3.32        5.88      0.21 o
  -2  -3   7       44.52       60.01      0.78 o
  -1  -3   7       65.13       70.43      1.01 o
   0  -3   7       34.26       58.04      0.88 o
   1  -3   7      123.74      167.75      2.20 o
   2  -3   7       53.65       53.57      0.81 o
   3  -3   7      225.58      229.31      3.24 o
   4  -3   7      138.65      134.81      2.13 o
   5  -3   7       14.19       16.06      0.47 o
   6  -3   7        1.28        1.45      0.33 o
   7  -3   7        0.04       -0.34      0.34 o
  -8  -2   7       27.66       28.83      0.98 o
  -7  -2   7        0.77        1.64      0.42 o
  -6  -2   7        6.47        4.97      0.39 o
  -5  -2   7       80.75       75.84      1.61 o
  -4  -2   7       59.49       62.00      1.00 o
  -3  -2   7      154.30      161.59      2.09 o
  -2  -2   7      985.24     1003.03     11.44 o
  -1  -2   7      175.35      206.06      2.57 o
   0  -2   7      993.89     1063.32     13.23 o
   1  -2   7       53.74       96.93      1.31 o
   2  -2   7      148.04      100.24      1.36 o
   3  -2   7       81.69       79.07      1.13 o
   4  -2   7      530.55      543.72      7.48 o
   5  -2   7        4.06        3.85      0.39 o
   6  -2   7       50.79       55.43      0.96 o
   7  -2   7       30.15       27.19      1.09 o
  -8  -1   7       99.98      107.85      2.55 o
  -7  -1   7        6.40        7.56      0.56 o
  -6  -1   7        6.81        5.63      0.38 o
  -5  -1   7      105.26      121.70      2.15 o
  -4  -1   7      181.33      188.78      2.58 o
  -3  -1   7       38.99       51.75      0.75 o
  -2  -1   7      229.82      203.37      2.79 o
  -1  -1   7     1778.07     1890.94     21.64 o
   0  -1   7      182.67      205.51      2.73 o
   1  -1   7     1461.93     1580.88     19.73 o
   2  -1   7      326.23      388.11      4.89 o
   3  -1   7       50.83       51.47      0.77 o
   4  -1   7      301.70      304.44      4.08 o
   5  -1   7      142.61      144.78      1.99 o
   6  -1   7       57.09       53.92      0.97 o
   7  -1   7        0.15       -0.31      0.31 o
   8  -1   7       21.33       20.71      0.70 o
  -8   0   7      110.06      121.39      3.35 o
  -7   0   7        0.05       -0.04      0.35 o
  -6   0   7       10.88       13.21      0.59 o
  -5   0   7        2.48        4.22      0.33 o
  -4   0   7      448.94      462.59      7.32 o
  -3   0   7       79.19       75.63      1.04 o
  -2   0   7      761.27      840.83      9.39 o
  -1   0   7      411.23      434.15      5.25 o
   0   0   7      900.21      984.31     11.46 o
   1   0   7       23.25        6.44      0.18 o
   2   0   7      199.55      251.06      2.86 o
   3   0   7       41.68       51.55      0.85 o
   4   0   7      353.37      327.47      3.85 o
   5   0   7      230.69      239.76      3.18 o
   6   0   7       36.24       32.24      0.60 o
   7   0   7       34.83       33.44      0.82 o
   8   0   7      308.76      330.14      5.38 o
  -7   1   7        3.01        3.02      0.38 o
  -6   1   7       22.66       23.47      0.67 o
  -5   1   7      107.50      116.26      2.00 o
  -4   1   7      369.72      387.98      5.79 o
  -3   1   7      104.58      116.76      1.45 o
  -2   1   7       34.35       52.93      0.68 o
  -1   1   7      507.83      716.22      8.19 o
   0   1   7       64.45       61.87      0.78 o
   1   1   7       88.53      103.16      1.17 o
   2   1   7     1351.67     1511.11     18.59 o
   3   1   7        7.57       12.61      0.25 o
   4   1   7       28.20       34.22      0.63 o
   5   1   7      191.39      181.69      2.44 o
   6   1   7        4.63        5.56      0.26 o
   7   1   7       40.35       44.85      1.09 o
   8   1   7        0.31        0.68      0.37 o
  -7   2   7      126.22      119.99      2.16 o
  -6   2   7        2.58        3.56      0.36 o
  -5   2   7        9.25        4.83      0.33 o
  -4   2   7      463.81      467.08      5.95 o
  -3   2   7      150.23      152.16      1.75 o
  -2   2   7      181.05      216.49      2.70 o
  -1   2   7      673.20      839.74      9.57 o
   0   2   7     2263.91     2110.00     23.14 o
   1   2   7      119.31      135.48      1.63 o
   2   2   7      143.09      114.80      1.99 o
   3   2   7      721.72      852.12     17.42 o
   4   2   7       69.40       77.77      1.52 o
   5   2   7      118.13      125.69      2.18 o
   6   2   7        6.76        8.27      0.32 o
   7   2   7        6.62        7.56      0.45 o
   8   2   7       77.12       82.27      2.52 o
  -7   3   7        0.45        0.26      0.56 o
  -6   3   7       49.14       51.61      1.10 o
  -5   3   7       19.18       15.85      0.53 o
  -4   3   7      808.92      842.97     10.45 o
  -3   3   7        1.52        2.46      0.15 o
  -2   3   7      371.22      330.17      3.82 o
  -1   3   7      387.81      505.69      5.78 o
   0   3   7     1258.31     1472.48     18.22 o
   1   3   7      273.18      292.98      4.36 o
   2   3   7      851.97      831.01     13.43 o
   3   3   7      188.88      149.97      2.50 o
   4   3   7        8.25        3.84      0.23 o
   5   3   7      134.41      142.01      2.54 o
   6   3   7       40.07       46.53      0.94 o
   7   3   7       31.10       28.22      1.06 o
   8   3   7       41.49       43.35      1.07 o
  -6   4   7       14.22       14.92      0.55 o
  -5   4   7       10.47        6.33      0.38 o
  -4   4   7       82.35       83.86      1.30 o
  -3   4   7     1011.35     1036.56     10.99 o
  -2   4   7      241.06      229.43      2.68 o
  -1   4   7       49.90       27.07      0.41 o
   0   4   7      255.56      202.94      2.54 o
   1   4   7      155.27      181.84      2.16 o
   2   4   7       19.01       21.47      0.52 o
   3   4   7      426.76      465.45     13.03 o
   4   4   7       81.07       85.95      2.47 o
   5   4   7       40.08       42.27      1.07 o
   6   4   7        8.39        8.65      0.67 o
   7   4   7        1.75        1.23      0.39 o
   8   4   7        0.26        0.32      0.72 o
  -6   5   7      136.20      149.65      4.00 o
  -5   5   7      108.27      105.44      2.27 o
  -4   5   7        8.07        8.13      0.41 o
  -3   5   7        0.40        0.84      0.18 o
  -2   5   7        5.30        7.09      0.24 o
  -1   5   7       44.95       42.94      0.68 o
   0   5   7      499.69      561.89      6.96 o
   1   5   7        3.68        1.29      0.14 o
   2   5   7      131.32      142.10      4.72 o
   3   5   7        4.51        5.42      0.25 o
   4   5   7       75.94       66.64      1.64 o
   5   5   7      110.29      100.82      2.21 o
   6   5   7       91.36       87.60      3.53 o
   7   5   7      136.58      139.36      2.99 o
   8   5   7        4.52        6.35      0.59 o
  -5   6   7       54.66       58.93      1.90 o
  -4   6   7       30.10       28.05      1.24 o
  -3   6   7       60.89       55.32      1.05 o
  -2   6   7      201.21      194.08      2.83 o
  -1   6   7       47.61       50.08      1.22 o
   0   6   7       37.74       37.76      0.78 o
   1   6   7       40.86       45.77      0.72 o
   2   6   7        0.08        0.24      0.12 o
   3   6   7      416.53      429.94     15.81 o
   4   6   7       86.34       90.05      4.33 o
   5   6   7       15.08       11.87      0.68 o
   6   6   7        2.87        4.69      1.36 o
   7   6   7        3.19        2.35      0.45 o
   8   6   7        0.02       -0.02      0.40 o
  -4   7   7        5.83        7.29      0.89 o
  -3   7   7       18.37       13.74      0.61 o
  -2   7   7        7.20        6.79      0.46 o
  -1   7   7       25.81       25.81      0.79 o
   0   7   7       35.12       32.82      0.88 o
   1   7   7       12.21       11.67      0.54 o
   2   7   7      120.59      121.17      2.73 o
   3   7   7        4.87        3.22      0.30 o
   4   7   7      125.82      119.18      5.05 o
   5   7   7        6.37        3.23      0.88 o
   6   7   7        1.86        1.36      0.45 o
   7   7   7       15.52       17.80      1.28 o
  -3   8   7        8.41       12.41      1.04 o
  -2   8   7        9.83        7.19      0.58 o
  -1   8   7        0.17        1.23      0.37 o
   0   8   7       59.75       57.51      1.37 o
   1   8   7      127.26      138.96      3.11 o
   2   8   7       14.88       13.46      0.54 o
   3   8   7        0.47        0.64      0.48 o
   4   8   7       66.64       69.11      2.89 o
  -2   9   7        0.24        0.01      0.53 o
  -1   9   7       37.75       35.31      1.29 o
   0   9   7      139.52      146.36      4.00 o
   1   9   7       70.29       67.83      2.00 o
   2   9   7        2.16        1.28      0.40 o
   3   9   7       28.75       28.41      1.00 o
   4   9   7       73.68       64.30      2.89 o
   5   9   7        1.18        1.12      0.64 o
  -1  10   7        3.89        6.63      0.60 o
   0  10   7       39.16       39.36      1.28 o
   1  10   7        2.00        3.30      0.96 o
   2  10   7        0.20       -0.38      0.38 o
   3  10   7        4.78        4.65      0.50 o
   4  10   7       68.29       66.71      3.05 o
   5  10   7       20.55       19.56      1.28 o
  -4  -8   8      242.13      266.99     10.74 o
  -3  -8   8        4.81        3.37      0.96 o
  -2  -8   8        7.04        8.82      1.12 o
  -1  -8   8        0.38        0.80      0.80 o
   0  -8   8       21.23       15.77      2.81 o
   1  -8   8        0.03       -0.96      0.96 o
   2  -8   8        8.20        8.18      1.76 o
  -5  -7   8       29.76       26.72      1.12 o
  -4  -7   8       28.16       34.14      1.27 o
  -3  -7   8        6.97        5.79      0.62 o
  -2  -7   8       66.05       70.89      2.04 o
  -1  -7   8        3.01        3.52      0.73 o
   0  -7   8        4.44        3.27      0.77 o
   1  -7   8       27.21       24.63      2.24 o
   2  -7   8        0.02       -0.41      0.68 o
   3  -7   8        9.71        6.57      1.76 o
  -6  -6   8       13.86       14.75      0.96 o
  -5  -6   8       35.84       35.82      1.23 o
  -4  -6   8      145.97      145.02      2.99 o
  -3  -6   8       46.06       42.47      1.13 o
  -2  -6   8        0.67        0.64      0.28 o
  -1  -6   8        0.37        0.19      0.30 o
   0  -6   8       12.89       12.12      1.00 o
   1  -6   8        0.16        0.15      0.56 o
   2  -6   8       27.27       24.27      1.50 o
   3  -6   8        1.77        0.64      1.28 o
   4  -6   8       19.18       16.10      1.41 o
  -7  -5   8       10.65        7.14      0.68 o
  -6  -5   8        0.67       -0.32      0.45 o
  -5  -5   8       59.43       52.73      1.62 o
  -4  -5   8       70.69       79.57      1.77 o
  -3  -5   8        0.48        0.30      0.25 o
  -2  -5   8       63.66       57.91      1.87 o
  -1  -5   8       91.82       97.72      1.90 o
   0  -5   8        1.02        0.88      0.31 o
   1  -5   8       79.49       81.67      1.64 o
   2  -5   8      170.90      171.78      2.99 o
   3  -5   8       22.91       25.06      1.05 o
   4  -5   8       81.27       78.91      2.12 o
   5  -5   8       13.71       12.58      1.36 o
  -7  -4   8        0.00        0.16      0.57 o
  -6  -4   8       77.17       74.47      2.19 o
  -5  -4   8        0.23        0.00      0.45 o
  -4  -4   8        2.86        3.54      0.29 o
  -3  -4   8       47.76       40.71      0.74 o
  -2  -4   8       21.84       17.26      0.51 o
  -1  -4   8      137.04      118.45      2.25 o
   0  -4   8        2.45        4.13      0.29 o
   1  -4   8      238.20      229.82      3.24 o
   2  -4   8       79.55       81.86      1.27 o
   3  -4   8      245.08      263.41      3.73 o
   4  -4   8        2.58        1.84      0.41 o
   5  -4   8        0.74        0.29      0.37 o
   6  -4   8       19.00       20.34      0.71 o
  -7  -3   8       20.11       22.31      0.82 o
  -6  -3   8        0.25       -0.08      0.45 o
  -5  -3   8       12.49       11.48      0.96 o
  -4  -3   8      229.52      248.07      3.68 o
  -3  -3   8       26.84       21.13      0.49 o
  -2  -3   8       48.78       50.76      0.76 o
  -1  -3   8      318.12      351.52      4.80 o
   0  -3   8       98.05       99.08      1.29 o
   1  -3   8       52.32       60.28      0.97 o
   2  -3   8      102.15      111.77      1.66 o
   3  -3   8       56.01       61.10      1.04 o
   4  -3   8       19.71       19.26      0.54 o
   5  -3   8        4.21        2.75      0.30 o
   6  -3   8        0.02       -0.03      0.33 o
   7  -3   8        9.46        9.97      0.49 o
  -7  -2   8       26.13       25.99      1.43 o
  -6  -2   8       24.90       25.43      0.82 o
  -5  -2   8      213.21      220.01      4.31 o
  -4  -2   8      128.73      125.57      1.92 o
  -3  -2   8       56.20       34.07      0.55 o
  -2  -2   8       27.53       28.28      0.47 o
  -1  -2   8        0.02        0.08      0.11 o
   0  -2   8      145.66      135.53      1.78 o
   1  -2   8       89.77       74.28      1.27 o
   2  -2   8       57.31       62.69      0.93 o
   3  -2   8      320.15      350.83      4.88 o
   4  -2   8      286.74      295.22      4.46 o
   5  -2   8       77.78       72.49      1.15 o
   6  -2   8       14.22       13.10      0.50 o
   7  -2   8       58.83       65.49      1.34 o
  -7  -1   8      124.26      129.04      3.34 o
  -6  -1   8       45.61       49.33      1.13 o
  -5  -1   8      166.30      168.54      3.16 o
  -4  -1   8      378.36      398.12      5.33 o
  -3  -1   8      130.39      121.57      1.63 o
  -2  -1   8       12.42       19.84      0.44 o
  -1  -1   8      934.75     1051.55     13.10 o
   0  -1   8      280.61      317.77      4.01 o
   1  -1   8      423.48      495.01      6.76 o
   2  -1   8       33.18       44.56      0.69 o
   3  -1   8       79.95       69.19      0.92 o
   4  -1   8       43.91       49.97      0.77 o
   5  -1   8      179.72      159.91      2.39 o
   6  -1   8       30.49       28.98      0.66 o
   7  -1   8        0.19        0.35      0.30 o
   8  -1   8       39.02       51.63      1.15 o
  -7   0   8       60.76       59.05      1.33 o
  -6   0   8        1.23        1.48      0.37 o
  -5   0   8      585.33      591.61     10.60 o
  -4   0   8       25.32       27.53      0.50 o
  -3   0   8        0.17        0.63      0.11 o
  -2   0   8      357.55      403.99      4.77 o
  -1   0   8        9.69        6.09      0.20 o
   0   0   8       13.46        9.99      0.36 o
   1   0   8       63.17       65.98      0.86 o
   2   0   8       14.89       17.42      0.32 o
   3   0   8        0.13        0.06      0.12 o
   4   0   8       48.54       55.14      0.76 o
   5   0   8       23.86       25.15      0.56 o
   6   0   8       71.57       63.22      1.08 o
   7   0   8       34.14       38.99      0.91 o
   8   0   8        6.92        8.00      0.52 o
  -7   1   8        0.02        0.12      0.35 o
  -6   1   8       77.45       74.63      1.41 o
  -5   1   8      588.81      594.77      9.43 o
  -4   1   8       21.61       27.00      0.63 o
  -3   1   8       16.74       18.78      0.32 o
  -2   1   8       27.07       51.58      0.67 o
  -1   1   8       39.25       58.46      0.78 o
   0   1   8     1036.88     1225.74     14.85 o
   1   1   8        9.46       13.11      0.26 o
   2   1   8      315.26      269.47      3.37 o
   3   1   8        1.91        1.52      0.14 o
   4   1   8       10.95       10.86      0.29 o
   5   1   8      113.64      114.40      1.61 o
   6   1   8        0.44        0.24      0.25 o
   7   1   8       18.20       16.15      0.60 o
   8   1   8       17.15       21.71      0.95 o
  -7   2   8       94.63       97.56      2.03 o
  -6   2   8        4.06        4.48      0.38 o
  -5   2   8      287.62      287.03      4.66 o
  -4   2   8      790.61      792.55     10.62 o
  -3   2   8       73.76       57.42      0.73 o
  -2   2   8        1.94        0.99      0.27 o
  -1   2   8      162.49      123.33      1.47 o
   0   2   8      236.92      255.82      3.02 o
   1   2   8       99.61       75.82      0.99 o
   2   2   8       17.30       10.17      0.23 o
   3   2   8       49.41       45.76      0.65 o
   4   2   8       53.23       51.64      0.73 o
   5   2   8      214.87      202.26      2.93 o
   6   2   8       13.16        7.72      0.34 o
   7   2   8        7.21        6.57      0.41 o
   8   2   8       57.20       70.79      1.55 o
  -7   3   8      118.90      140.42      2.50 o
  -6   3   8        6.12        4.37      0.42 o
  -5   3   8        1.23        0.73      0.29 o
  -4   3   8       22.76       17.99      0.66 o
  -3   3   8      129.76      143.97      1.68 o
  -2   3   8        4.24        9.21      0.24 o
  -1   3   8      109.28      185.00      2.33 o
   0   3   8        4.65       23.50      0.35 o
   1   3   8        8.01       10.21      0.28 o
   2   3   8       27.80       58.83      0.88 o
   3   3   8        2.16        1.77      0.20 o
   4   3   8        0.20        0.06      0.16 o
   5   3   8       77.92       83.89      1.34 o
   6   3   8      110.12      109.71      2.12 o
   7   3   8        0.28        0.07      0.23 o
   8   3   8       31.24       39.78      1.50 o
  -6   4   8      190.69      203.38      3.75 o
  -5   4   8       13.66       13.82      0.52 o
  -4   4   8      304.47      312.15      4.73 o
  -3   4   8       91.43       74.67      0.93 o
  -2   4   8      108.09       92.64      1.16 o
  -1   4   8        0.01        0.05      0.13 o
   0   4   8      187.79      162.79      2.04 o
   1   4   8      295.73      277.29      3.91 o
   2   4   8      134.62      145.89      3.72 o
   3   4   8      133.62      107.92      2.53 o
   4   4   8        0.91        2.02      0.21 o
   5   4   8       10.57       12.30      0.52 o
   6   4   8       47.09       52.20      1.16 o
   7   4   8        0.01       -0.37      0.37 o
   8   4   8       83.50       95.29      2.37 o
  -6   5   8        0.97        0.98      0.83 o
  -5   5   8       12.31       13.15      1.07 o
  -4   5   8       54.36       53.40      1.08 o
  -3   5   8      111.74      127.43      1.62 o
  -2   5   8       23.16       19.35      0.38 o
  -1   5   8       19.10       11.00      0.34 o
   0   5   8       44.76       69.27      0.96 o
   1   5   8      227.74      229.88      3.08 o
   2   5   8      153.67      158.34      5.19 o
   3   5   8      187.24      171.32      4.28 o
   4   5   8      164.88      160.91      5.62 o
   5   5   8       31.13       33.27      1.26 o
   6   5   8        1.56        2.21      0.44 o
   7   5   8       41.40       37.88      2.52 o
   8   5   8        0.06        0.20      0.44 o
  -5   6   8       45.96       47.05      1.69 o
  -4   6   8        0.82        0.31      0.58 o
  -3   6   8        0.23        0.16      0.27 o
  -2   6   8        3.64        3.31      0.33 o
  -1   6   8       18.23       21.39      0.53 o
   0   6   8      472.63      453.90      7.54 o
   1   6   8        7.29       10.03      0.37 o
   2   6   8       58.85       70.37      1.52 o
   3   6   8        4.44        4.93      0.27 o
   4   6   8       75.62       77.12      2.78 o
   5   6   8        6.20        2.45      0.45 o
   6   6   8      156.26      154.27      5.13 o
   7   6   8       15.46       14.83      0.63 o
   8   6   8        5.80        6.05      0.53 o
  -4   7   8        5.48        2.27      0.77 o
  -3   7   8        0.34       -0.22      0.40 o
  -2   7   8       17.52       15.71      0.59 o
  -1   7   8       39.06       38.26      1.00 o
   0   7   8        4.34        3.93      0.35 o
   1   7   8       48.41       52.75      1.62 o
   2   7   8      102.84       91.58      1.99 o
   3   7   8       72.44       75.50      1.65 o
   4   7   8       49.74       56.25      1.29 o
   5   7   8       14.92       15.57      0.56 o
   6   7   8        7.45        4.17      0.64 o
   7   7   8      150.92      137.10      4.65 o
   8   7   8        3.98        1.44      0.80 o
  -3   8   8        0.52        0.56      0.47 o
  -2   8   8        0.99        0.09      0.40 o
  -1   8   8       18.00       19.82      0.64 o
   0   8   8      147.93      147.09      3.15 o
   1   8   8       91.32       89.41      2.02 o
   2   8   8        2.98        3.05      0.38 o
   3   8   8       40.91       34.25      2.41 o
   4   8   8      218.73      229.31      8.98 o
   5   8   8      163.06      169.50      6.57 o
   6   8   8        0.00        0.00      0.64 o
   7   8   8        0.48       -0.32      0.64 o
  -2   9   8        0.34       -0.24      0.46 o
  -1   9   8      101.04       94.42      2.48 o
   0   9   8        0.74       -0.32      0.35 o
   1   9   8        2.64        3.21      0.50 o
   2   9   8       11.63        7.20      0.72 o
   3   9   8       71.24       72.18      2.00 o
   4   9   8       38.24       47.14      2.24 o
   5   9   8      194.85      213.43      8.34 o
   6   9   8      153.90      149.29      5.93 o
   0  10   8        0.02        0.05      0.50 o
   1  10   8      126.67      139.43      3.21 o
   2  10   8       18.96       17.68      1.04 o
   3  10   8      151.94      135.35      3.65 o
   4  10   8        2.17        1.60      0.64 o
   5  10   8       35.48       38.65      1.92 o
  -3  -8   9       30.59       35.28      2.24 o
  -2  -8   9        0.05       -0.16      0.80 o
  -1  -8   9        1.01        4.65      1.12 o
   0  -8   9        0.95        0.80      0.96 o
   1  -8   9       68.06       73.56      2.93 o
  -5  -7   9        0.23       -0.46      0.88 o
  -4  -7   9       88.81       86.06      2.39 o
  -3  -7   9        0.16       -0.05      0.50 o
  -2  -7   9        0.51       -0.17      0.39 o
  -1  -7   9        1.08        0.16      0.80 o
   0  -7   9       19.87       23.12      1.30 o
   1  -7   9      151.40      158.21      5.11 o
   2  -7   9       81.46       79.86      4.97 o
   3  -7   9        8.15        6.57      1.76 o
  -6  -6   9        0.32        0.88      0.57 o
  -5  -6   9       33.81       32.34      1.23 o
  -4  -6   9       67.42       65.51      1.56 o
  -3  -6   9       97.45      116.99      2.50 o
  -2  -6   9       21.88       18.62      0.76 o
  -1  -6   9        0.41        0.16      0.64 o
   0  -6   9        4.52        3.25      0.77 o
   1  -6   9       84.62       83.18      2.37 o
   2  -6   9      166.31      181.35      4.07 o
   3  -6   9       81.51       83.87      4.97 o
   4  -6   9        0.10       -0.60      1.07 o
  -6  -5   9       39.96       38.73      1.41 o
  -5  -5   9        5.00        5.18      0.62 o
  -4  -5   9      289.75      298.28      5.84 o
  -3  -5   9      158.87      164.54      3.04 o
  -2  -5   9        0.24        1.09      0.31 o
  -1  -5   9       65.31       65.93      1.41 o
   0  -5   9       13.71       12.30      0.62 o
   1  -5   9      125.82      119.78      2.31 o
   2  -5   9      157.42      170.72      3.47 o
   3  -5   9       43.62       44.68      1.40 o
   4  -5   9        2.63        2.34      0.55 o
   5  -5   9       60.87       57.08      3.37 o
  -7  -4   9        5.17        6.98      0.52 o
  -6  -4   9       30.88       31.81      1.23 o
  -5  -4   9        0.10       -0.24      0.72 o
  -4  -4   9      339.70      310.37      5.57 o
  -3  -4   9       20.59       24.44      0.61 o
  -2  -4   9        3.11        4.46      0.37 o
  -1  -4   9       14.92       13.18      0.52 o
   0  -4   9        2.41        2.78      0.31 o
   1  -4   9        9.27        6.77      0.31 o
   2  -4   9      309.78      318.32      4.48 o
   3  -4   9      605.10      631.92      8.73 o
   4  -4   9      194.51      192.37      3.35 o
   5  -4   9       36.59       34.64      1.00 o
   6  -4   9        1.04        1.12      0.37 o
  -7  -3   9        0.99        1.50      0.42 o
  -6  -3   9       46.79       44.46      1.16 o
  -5  -3   9       15.34       17.37      0.84 o
  -4  -3   9      107.75      103.56      1.82 o
  -3  -3   9      511.44      544.56      7.94 o
  -2  -3   9        5.61        4.16      0.27 o
  -1  -3   9       77.61       71.95      1.13 o
   0  -3   9      142.65      165.68      2.36 o
   1  -3   9       19.89       14.88      0.43 o
   2  -3   9        0.15       -0.01      0.23 o
   3  -3   9       28.51       25.57      0.58 o
   4  -3   9       91.90       83.37      1.43 o
   5  -3   9       33.00       30.72      0.84 o
   6  -3   9       12.88       11.34      0.49 o
  -7  -2   9        0.28        0.30      0.42 o
  -6  -2   9      114.96      123.81      2.69 o
  -5  -2   9        6.85        4.65      0.39 o
  -4  -2   9      249.43      224.63      4.02 o
  -3  -2   9        8.02       10.36      0.36 o
  -2  -2   9       20.45       22.94      0.49 o
  -1  -2   9       20.27       19.23      0.39 o
   0  -2   9      233.59      244.48      3.13 o
   1  -2   9      277.10      316.94      4.02 o
   2  -2   9       10.00        9.61      0.32 o
   3  -2   9      138.26      148.31      2.18 o
   4  -2   9      311.20      281.93      4.27 o
   5  -2   9      282.32      264.82      3.69 o
   6  -2   9        0.43        0.92      0.29 o
   7  -2   9       35.27       33.61      0.94 o
  -7  -1   9       41.91       43.41      1.05 o
  -6  -1   9       59.53       59.44      1.32 o
  -5  -1   9       32.84       27.52      0.78 o
  -4  -1   9       56.34       55.87      1.02 o
  -3  -1   9     1005.94     1046.81     13.64 o
  -2  -1   9      198.28      191.78      2.66 o
  -1  -1   9       24.19       31.89      0.87 o
   0  -1   9       32.85       20.49      0.39 o
   1  -1   9       32.12       24.19      0.49 o
   2  -1   9       44.45       57.02      0.85 o
   3  -1   9        8.36        6.93      0.27 o
   4  -1   9       19.22       12.63      0.40 o
   5  -1   9        9.18       10.61      0.37 o
   6  -1   9        0.16        0.33      0.26 o
   7  -1   9        9.92       10.28      0.48 o
  -7   0   9        0.77        0.05      0.40 o
  -6   0   9      154.65      155.50      2.99 o
  -5   0   9      305.43      322.31      5.89 o
  -4   0   9      113.61      109.93      1.83 o
  -3   0   9      377.46      344.99      4.24 o
  -2   0   9       14.98        8.27      0.23 o
  -1   0   9        0.00        0.22      0.13 o
   0   0   9       93.01       96.63      1.26 o
   1   0   9        9.43       13.52      0.29 o
   2   0   9       81.63       85.61      1.10 o
   3   0   9       24.30       20.01      0.47 o
   4   0   9       19.05       12.91      0.48 o
   5   0   9      222.10      184.93      2.74 o
   6   0   9        0.00       -0.19      0.25 o
   7   0   9        4.98        5.23      0.42 o
   8   0   9        6.64        7.35      0.52 o
  -7   1   9        0.14       -0.39      0.40 o
  -6   1   9       45.03       48.08      1.06 o
  -5   1   9       43.07       38.01      0.88 o
  -4   1   9       95.10      100.39      1.76 o
  -3   1   9      655.80      666.33      7.38 o
  -2   1   9     1151.15     1175.23     13.39 o
  -1   1   9      151.72      128.98      1.63 o
   0   1   9        0.62        4.12      0.19 o
   1   1   9       74.90       85.86      1.02 o
   2   1   9       44.44       57.93      0.87 o
   3   1   9       30.50       20.48      0.43 o
   4   1   9       31.37       30.54      0.69 o
   5   1   9       36.49       36.28      0.70 o
   6   1   9       34.59       25.04      0.65 o
   7   1   9        0.28        0.09      0.29 o
   8   1   9       18.98       18.37      0.69 o
  -7   2   9      103.22       99.21      1.87 o
  -6   2   9        1.01        1.51      0.34 o
  -5   2   9      323.33      328.48      5.33 o
  -4   2   9       46.16       46.42      0.91 o
  -3   2   9     1237.10     1229.63     13.57 o
  -2   2   9       39.02       48.17      0.66 o
  -1   2   9      188.84      240.78      2.80 o
   0   2   9      604.96      555.68      6.78 o
   1   2   9        6.55        8.84      0.31 o
   2   2   9       41.72       30.69      0.46 o
   3   2   9       91.45       81.42      1.09 o
   4   2   9       15.29       22.65      0.45 o
   5   2   9       27.21       16.16      0.47 o
   6   2   9      156.57      145.36      2.43 o
   7   2   9        3.38        4.26      0.31 o
   8   2   9        5.60        6.62      0.50 o
  -6   3   9       60.29       63.80      1.27 o
  -5   3   9        0.74        0.17      0.31 o
  -4   3   9      301.78      333.17      5.03 o
  -3   3   9       39.06       35.88      0.53 o
  -2   3   9      222.38      216.19      2.54 o
  -1   3   9        0.12        2.99      0.16 o
   0   3   9        1.10        0.90      0.10 o
   1   3   9        1.35        0.96      0.12 o
   2   3   9       96.80       99.10      1.28 o
   3   3   9      400.54      337.22      4.63 o
   4   3   9       29.93       35.85      0.83 o
   5   3   9        1.04        1.05      0.22 o
   6   3   9       47.84       39.36      0.94 o
   7   3   9        4.56        3.25      0.30 o
   8   3   9        8.24        9.17      0.50 o
  -6   4   9       55.51       60.12      1.39 o
  -5   4   9        1.72        1.75      0.33 o
  -4   4   9       13.47       15.20      0.71 o
  -3   4   9      293.33      291.40      3.31 o
  -2   4   9        3.98        5.65      0.21 o
  -1   4   9        0.22        1.73      0.16 o
   0   4   9      156.50      116.95      1.52 o
   1   4   9      156.75      173.22      2.07 o
   2   4   9       61.62       40.57      0.83 o
   3   4   9        0.52        0.79      0.19 o
   4   4   9        3.72        2.05      0.24 o
   5   4   9       80.76       83.14      1.49 o
   6   4   9      104.80       95.31      1.90 o
   7   4   9        0.70        0.16      0.36 o
   8   4   9        0.01       -0.23      0.44 o
  -5   5   9        7.80        9.82      0.82 o
  -4   5   9        4.99        7.72      0.40 o
  -3   5   9       48.37       46.55      0.83 o
  -2   5   9       76.74       78.43      1.04 o
  -1   5   9        3.99        1.06      0.17 o
   0   5   9        6.21       15.88      0.34 o
   1   5   9       24.10       15.60      0.37 o
   2   5   9      209.10      203.68      3.71 o
   3   5   9        8.69        4.93      0.27 o
   4   5   9       79.49       84.46      1.98 o
   5   5   9       10.86        9.56      0.44 o
   6   5   9       58.51       51.68      1.57 o
   7   5   9       42.93       35.15      0.94 o
   8   5   9        0.79        0.35      0.49 o
  -5   6   9        0.43        0.09      0.68 o
  -4   6   9        0.08        0.20      0.59 o
  -3   6   9        3.13        3.13      0.39 o
  -2   6   9      150.18      154.49      2.80 o
  -1   6   9       65.02       60.06      1.05 o
   0   6   9        0.42        0.09      0.22 o
   1   6   9       39.02       39.74      0.90 o
   2   6   9       31.13       32.61      0.69 o
   3   6   9      499.44      490.63     10.56 o
   4   6   9       83.51       78.93      2.05 o
   5   6   9        2.59        3.33      0.33 o
   6   6   9       27.44       30.00      0.95 o
   7   6   9        0.24        0.56      0.38 o
   8   6   9        0.14       -0.40      0.45 o
  -4   7   9        0.30        0.54      0.68 o
  -3   7   9       54.69       55.11      1.58 o
  -2   7   9       33.80       33.79      0.76 o
  -1   7   9        8.55        8.39      0.49 o
   0   7   9       19.15       16.21      0.63 o
   1   7   9        4.60        3.45      0.33 o
   2   7   9       20.76       19.15      0.66 o
   3   7   9        4.87        3.38      0.33 o
   4   7   9      359.44      346.94      7.43 o
   5   7   9      212.97      215.76      5.77 o
   6   7   9        7.80        6.08      0.50 o
   7   7   9       62.86       57.89      2.41 o
  -3   8   9       27.88       18.57      0.89 o
  -2   8   9       87.41       88.02      1.91 o
  -1   8   9        1.91        1.75      0.50 o
   0   8   9       16.95       16.30      0.84 o
   1   8   9      201.54      217.00      5.68 o
   2   8   9       70.83       66.11      1.85 o
   3   8   9       88.79       89.28      2.42 o
   4   8   9       76.75       75.53      3.21 o
   5   8   9       54.78       56.77      2.41 o
   6   8   9        7.94       14.75      1.84 o
   7   8   9       37.39       31.43      1.60 o
  -2   9   9        0.13       -0.42      0.42 o
  -1   9   9       14.82       16.55      0.82 o
   0   9   9       26.40       22.90      1.12 o
   1   9   9        8.12        8.25      0.62 o
   2   9   9        5.65        3.41      0.41 o
   3   9   9       51.11       48.27      1.46 o
   4   9   9      165.55      147.85      5.93 o
   5   9   9      333.96      317.99     12.35 o
   6   9   9      135.65      153.62      6.09 o
   0  10   9       78.64       83.06      2.46 o
   1  10   9       17.17       23.63      1.04 o
   2  10   9       67.52       63.79      1.96 o
   3  10   9       10.33        9.90      0.65 o
   4  10   9        5.53        2.89      0.80 o
   5  10   9        2.85        3.85      0.80 o
  -2  -8  10        1.94        1.76      0.96 o
  -1  -8  10        3.14        4.01      1.12 o
   0  -8  10       36.66       45.22      2.57 o
  -4  -7  10        0.26        0.45      0.50 o
  -3  -7  10        0.31        0.14      0.50 o
  -2  -7  10        2.70        3.07      0.53 o
  -1  -7  10        0.08        2.57      0.96 o
   0  -7  10       92.80       81.78      3.85 o
   1  -7  10      208.16      222.01      6.92 o
   2  -7  10        0.50        0.32      1.44 o
  -5  -6  10        7.35        5.99      0.73 o
  -4  -6  10      255.29      258.46      6.43 o
  -3  -6  10        2.74        1.90      0.42 o
  -2  -6  10        0.93        0.98      0.37 o
  -1  -6  10       13.26       15.04      0.89 o
   0  -6  10        6.36        8.67      0.87 o
   1  -6  10       88.07       92.84      2.29 o
   2  -6  10       62.98       66.90      2.05 o
   3  -6  10        0.01       -1.44      1.44 o
   4  -6  10       24.39       22.93      2.41 o
  -6  -5  10        1.29        0.40      0.57 o
  -5  -5  10       19.61       16.97      0.96 o
  -4  -5  10       92.84       92.17      2.01 o
  -3  -5  10        3.07        3.29      0.37 o
  -2  -5  10       59.04       52.17      2.37 o
  -1  -5  10       59.92       55.77      1.33 o
   0  -5  10       48.66       51.46      1.19 o
   1  -5  10      127.38      128.78      2.94 o
   2  -5  10       13.28       13.26      1.24 o
   3  -5  10       91.68       97.08      2.49 o
   4  -5  10      125.14      130.27      3.20 o
   5  -5  10       30.15       36.77      6.33 o
  -6  -4  10        1.00        1.04      0.57 o
  -5  -4  10       12.78       12.77      0.84 o
  -4  -4  10      340.73      337.97      6.07 o
  -3  -4  10      178.93      170.65      3.45 o
  -2  -4  10        2.46        3.35      0.35 o
  -1  -4  10       78.98       72.55      1.49 o
   0  -4  10      288.74      304.23      5.48 o
   1  -4  10        3.13        2.71      0.36 o
   2  -4  10        0.55        0.10      0.24 o
   3  -4  10      125.38      123.68      2.80 o
   4  -4  10       12.56       12.99      0.62 o
   5  -4  10       11.27       10.69      0.60 o
   6  -4  10       62.90       74.64      2.00 o
  -7  -3  10       15.21       14.44      0.83 o
  -6  -3  10       74.54       70.95      1.67 o
  -5  -3  10        1.49        0.64      0.42 o
  -4  -3  10      449.19      463.09      8.20 o
  -3  -3  10        5.63        3.92      0.29 o
  -2  -3  10        0.01        0.40      0.28 o
  -1  -3  10        0.28        1.28      0.27 o
   0  -3  10      216.32      221.67      3.12 o
   1  -3  10      108.87      113.82      1.69 o
   2  -3  10       31.88       29.00      0.68 o
   3  -3  10       52.02       54.12      0.97 o
   4  -3  10        1.60        1.51      0.29 o
   5  -3  10       20.34       18.81      0.82 o
   6  -3  10        1.51        2.43      0.37 o
  -7  -2  10       46.27       49.39      1.35 o
  -6  -2  10       90.10       87.55      1.80 o
  -5  -2  10        0.96        0.24      0.32 o
  -4  -2  10       64.02       67.48      1.39 o
  -3  -2  10     1229.81     1198.11     18.29 o
  -2  -2  10       49.92       52.46      1.41 o
  -1  -2  10       29.13       30.72      0.53 o
   0  -2  10      252.54      290.88      3.89 o
   1  -2  10      118.48      137.59      2.00 o
   2  -2  10      205.38      189.19      2.70 o
   3  -2  10       10.64        4.05      0.27 o
   4  -2  10       38.57       37.30      0.80 o
   5  -2  10       73.09       67.02      1.13 o
   6  -2  10        1.19        0.62      0.29 o
   7  -2  10       27.27       28.34      1.15 o
  -7  -1  10       14.27       13.58      0.63 o
  -6  -1  10       59.07       60.97      1.37 o
  -5  -1  10        6.15        6.21      0.41 o
  -4  -1  10      683.66      693.27     12.41 o
  -3  -1  10      552.02      543.02      7.60 o
  -2  -1  10       56.32       59.56      1.00 o
  -1  -1  10       64.55       70.88      1.04 o
   0  -1  10      177.83      186.82      2.42 o
   1  -1  10        4.63        5.67      0.24 o
   2  -1  10      143.09      134.06      1.80 o
   3  -1  10      139.63      130.80      1.77 o
   4  -1  10       12.70       11.90      0.41 o
   5  -1  10      129.60      104.20      1.60 o
   6  -1  10        1.51        1.81      0.26 o
   7  -1  10       28.88       30.44      0.93 o
  -7   0  10        1.57        2.63      0.60 o
  -6   0  10      114.37      109.97      2.21 o
  -5   0  10       72.12       74.76      1.56 o
  -4   0  10      209.43      216.37      4.00 o
  -3   0  10      639.73      627.91      8.76 o
  -2   0  10       65.58       61.39      0.87 o
  -1   0  10       37.45       46.15      0.82 o
   0   0  10       11.21        6.52      0.24 o
   1   0  10      144.65      174.80      2.12 o
   2   0  10       55.21       57.92      0.80 o
   3   0  10        0.07        0.34      0.17 o
   4   0  10        0.56        0.15      0.21 o
   5   0  10        0.78        0.87      0.24 o
   6   0  10       78.57       59.92      1.07 o
   7   0  10       15.86       16.67      0.68 o
   8   0  10        2.17        2.28      0.45 o
  -7   1  10       61.10       67.34      1.52 o
  -6   1  10       23.38       20.19      0.74 o
  -5   1  10       81.53       81.39      1.52 o
  -4   1  10        6.86        7.31      0.38 o
  -3   1  10      737.52      706.63      8.62 o
  -2   1  10        9.41        5.36      0.20 o
  -1   1  10      354.77      352.57      4.31 o
   0   1  10        0.48        0.42      0.17 o
   1   1  10      663.24      641.53      7.80 o
   2   1  10        3.84        3.01      0.16 o
   3   1  10       20.41       16.60      0.35 o
   4   1  10       42.28       37.91      0.80 o
   5   1  10      253.32      191.16      2.81 o
   6   1  10       33.29       27.71      0.70 o
   7   1  10        2.15        1.41      0.35 o
   8   1  10       38.29       37.57      1.07 o
  -6   2  10        4.57        5.90      0.48 o
  -5   2  10        0.34        1.02      0.34 o
  -4   2  10      115.71      123.50      2.14 o
  -3   2  10      194.15      181.73      2.10 o
  -2   2  10      220.78      203.28      2.39 o
  -1   2  10       21.24       29.96      0.52 o
   0   2  10        0.01        0.69      0.21 o
   1   2  10       31.81       50.15      0.73 o
   2   2  10        3.28        6.97      0.24 o
   3   2  10      153.29      126.79      1.64 o
   4   2  10        1.90        0.39      0.21 o
   5   2  10       18.27       16.69      0.50 o
   6   2  10       17.87       10.26      0.43 o
   7   2  10        2.96        5.26      0.37 o
   8   2  10       48.48       53.84      1.30 o
  -6   3  10       54.58       55.19      1.19 o
  -5   3  10        0.00       -0.18      0.31 o
  -4   3  10       18.03       16.39      0.53 o
  -3   3  10      496.12      491.81      5.49 o
  -2   3  10       10.98        5.76      0.21 o
  -1   3  10        1.80        0.36      0.14 o
   0   3  10      110.59       74.12      0.98 o
   1   3  10       58.13       50.51      0.76 o
   2   3  10        6.87        1.55      0.14 o
   3   3  10       41.53       41.17      0.64 o
   4   3  10       50.96       42.43      0.79 o
   5   3  10      169.22      137.98      2.30 o
   6   3  10      170.05      129.62      2.17 o
   7   3  10       88.83       93.71      1.66 o
   8   3  10       18.61       16.49      0.67 o
  -6   4  10        0.52        0.31      0.42 o
  -5   4  10        0.04        0.07      0.38 o
  -4   4  10        0.80        1.03      0.29 o
  -3   4  10       35.31       46.73      0.71 o
  -2   4  10      644.58      637.04      7.33 o
  -1   4  10       56.56       77.79      0.98 o
   0   4  10       94.17      113.38      1.70 o
   1   4  10       48.16       33.04      0.52 o
   2   4  10      301.88      282.39      4.45 o
   3   4  10        0.76        0.05      0.12 o
   4   4  10       11.62        7.93      0.35 o
   5   4  10       33.08       27.12      0.74 o
   6   4  10        6.08        3.74      0.36 o
   7   4  10        0.66        0.32      0.24 o
   8   4  10        0.25        0.04      0.34 o
  -5   5  10        0.00        0.55      0.80 o
  -4   5  10       12.40       13.07      1.13 o
  -3   5  10      289.72      304.48      4.59 o
  -2   5  10      401.91      382.31      4.99 o
  -1   5  10       24.23       14.96      0.39 o
   0   5  10       25.69       40.04      0.74 o
   1   5  10       14.42       15.67      0.45 o
   2   5  10       33.17       24.52      0.48 o
   3   5  10      297.22      291.87      6.99 o
   4   5  10       40.72       42.24      1.02 o
   5   5  10      188.05      183.09      3.41 o
   6   5  10      308.05      268.57      4.90 o
   7   5  10        1.80        0.82      0.50 o
   8   5  10        0.91        1.21      0.49 o
  -5   6  10        4.06        4.17      0.95 o
  -4   6  10       13.34       12.59      1.00 o
  -3   6  10      256.41      273.45      4.40 o
  -2   6  10       66.79       71.33      1.45 o
  -1   6  10        6.10        6.91      0.29 o
   0   6  10       33.48       23.30      0.53 o
   1   6  10        0.31        0.40      0.19 o
   2   6  10       55.44       58.65      1.13 o
   3   6  10       72.08       73.78      1.58 o
   4   6  10      115.62      117.34      2.44 o
   5   6  10       83.68       87.73      2.64 o
   6   6  10      125.47      123.90      3.19 o
   7   6  10        7.49        9.16      0.65 o
   8   6  10        0.22        0.69      0.58 o
  -4   7  10       18.53       20.59      1.52 o
  -3   7  10       22.97       20.96      1.08 o
  -2   7  10      359.71      371.66      6.08 o
  -1   7  10        2.78        2.30      0.35 o
   0   7  10       22.70       23.76      0.75 o
   1   7  10       19.54       17.09      0.63 o
   2   7  10        5.51        6.47      0.37 o
   3   7  10      286.17      289.77      5.12 o
   4   7  10      543.04      545.91     12.98 o
   5   7  10       50.30       51.82      1.53 o
   6   7  10       44.81       39.55      1.30 o
   7   7  10       41.19       44.11      2.00 o
  -3   8  10       49.84       50.61      1.50 o
  -2   8  10        1.77        0.06      0.40 o
  -1   8  10       46.76       46.98      1.31 o
   0   8  10       36.28       36.83      1.27 o
   1   8  10       40.65       38.07      1.27 o
   2   8  10       28.30       26.65      1.00 o
   3   8  10        0.23        1.31      0.38 o
   4   8  10        0.06        0.16      0.64 o
   5   8  10        0.19        0.48      0.48 o
   6   8  10       76.20       75.62      2.33 o
   7   8  10        6.58        6.37      0.80 o
  -2   9  10      287.86      311.41      6.60 o
  -1   9  10       32.37       40.39      1.09 o
   0   9  10        2.43        4.59      0.53 o
   1   9  10       27.17       31.12      1.28 o
   2   9  10      101.78       91.64      2.58 o
   3   9  10        5.06        4.41      0.56 o
   4   9  10       93.79       78.41      3.37 o
   5   9  10      146.81      151.06      6.09 o
   6   9  10        0.00        0.00      0.64 o
   0  10  10        1.70        2.08      0.47 o
   1  10  10        7.95        9.33      0.65 o
   2  10  10        8.42        7.97      0.65 o
   3  10  10        2.60        0.62      0.41 o
   4  10  10        6.44        5.43      0.50 o
  -3  -7  11        0.45       -0.27      0.50 o
  -2  -7  11       32.38       29.41      1.01 o
  -1  -7  11       18.58       19.56      1.60 o
   0  -7  11       12.76        7.06      1.12 o
   1  -7  11      148.60      156.32      5.11 o
   2  -7  11      131.86      138.07      7.22 o
  -5  -6  11       11.00        9.51      0.77 o
  -4  -6  11        1.54        2.78      0.62 o
  -3  -6  11       36.20       46.48      1.30 o
  -2  -6  11       19.01       17.91      0.96 o
  -1  -6  11      110.27      104.70      2.81 o
   0  -6  11       18.32       16.31      0.92 o
   1  -6  11        1.87        1.06      0.66 o
   2  -6  11      238.75      258.65     12.03 o
   3  -6  11        6.18        4.33      1.60 o
  -5  -5  11       74.69       71.09      2.12 o
  -4  -5  11        0.04        0.64      0.50 o
  -3  -5  11        2.38        4.09      0.40 o
  -2  -5  11        2.13        1.70      0.35 o
  -1  -5  11       79.27       75.29      2.65 o
   0  -5  11        9.93        7.33      0.56 o
   1  -5  11      171.83      172.16      3.86 o
   2  -5  11      696.59      736.56     15.47 o
   3  -5  11       15.67       13.25      0.93 o
   4  -5  11        0.25        0.24      0.59 o
  -6  -4  11       16.17       17.82      0.96 o
  -5  -4  11       43.30       38.78      1.35 o
  -4  -4  11      140.28      132.34      3.04 o
  -3  -4  11       12.95       14.48      0.58 o
  -2  -4  11        8.63        9.29      0.62 o
  -1  -4  11      211.60      221.93      4.41 o
   0  -4  11       47.40       52.61      1.20 o
   1  -4  11      140.73      138.63      2.45 o
   2  -4  11       34.41       32.97      1.00 o
   3  -4  11       26.94       25.53      1.56 o
   4  -4  11        3.75        2.45      0.42 o
   5  -4  11        0.12       -0.42      0.42 o
  -6  -3  11      116.05      119.98      2.63 o
  -5  -3  11       30.13       33.39      1.10 o
  -4  -3  11       22.17       20.85      0.82 o
  -3  -3  11        0.12        0.72      0.31 o
  -2  -3  11        0.06        0.03      0.28 o
  -1  -3  11       12.79       14.02      0.60 o
   0  -3  11        5.31        5.93      0.36 o
   1  -3  11        4.92        6.13      0.27 o
   2  -3  11      428.36      433.44      6.02 o
   3  -3  11      180.54      171.72      2.71 o
   4  -3  11        3.63        2.41      0.37 o
   5  -3  11       13.48       11.57      0.54 o
   6  -3  11        0.28       -0.16      0.34 o
  -6  -2  11      314.41      316.10      5.84 o
  -5  -2  11        3.43        4.19      0.40 o
  -4  -2  11       76.32       68.09      1.44 o
  -3  -2  11        2.57        2.36      0.26 o
  -2  -2  11       12.91       16.55      0.50 o
  -1  -2  11       12.21        9.31      0.33 o
   0  -2  11      104.55      110.48      1.72 o
   1  -2  11        0.43       -0.24      0.24 o
   2  -2  11       96.76      107.46      1.61 o
   3  -2  11       11.34        9.69      0.39 o
   4  -2  11       95.31       87.72      1.75 o
   5  -2  11       26.42       22.59      0.64 o
   6  -2  11        0.53       -0.42      0.42 o
   7  -2  11       15.41       17.15      1.14 o
  -7  -1  11       19.24       19.09      0.74 o
  -6  -1  11      156.53      163.65      3.15 o
  -5  -1  11      194.29      197.26      3.74 o
  -4  -1  11        4.23        4.09      0.40 o
  -3  -1  11      109.11      108.51      1.65 o
  -2  -1  11       49.76       48.97      0.79 o
  -1  -1  11        2.09        0.58      0.16 o
   0  -1  11      373.21      386.52      4.91 o
   1  -1  11       89.08       83.54      1.18 o
   2  -1  11      405.64      412.46      5.27 o
   3  -1  11      291.21      261.09      3.94 o
   4  -1  11       54.49       39.09      0.81 o
   5  -1  11       10.76        8.56      0.35 o
   6  -1  11        5.85        6.08      0.43 o
   7  -1  11       31.51       35.09      1.06 o
  -7   0  11        0.39        0.33      0.64 o
  -6   0  11      131.77      127.05      2.53 o
  -5   0  11       28.46       29.95      0.87 o
  -4   0  11       25.88       24.29      0.73 o
  -3   0  11       58.94       57.09      0.95 o
  -2   0  11        5.46        5.95      0.23 o
  -1   0  11        9.56        8.90      0.28 o
   0   0  11      140.86      135.93      1.83 o
   1   0  11       43.69       38.17      0.58 o
   2   0  11      506.10      471.44      6.02 o
   3   0  11       91.55       73.28      1.15 o
   4   0  11      122.67      102.99      1.53 o
   5   0  11        0.04        0.44      0.23 o
   6   0  11        1.61        1.08      0.29 o
   7   0  11       13.46       16.04      0.70 o
  -6   1  11       14.79       15.02      0.65 o
  -5   1  11      303.32      325.94      6.30 o
  -4   1  11       25.01       24.83      0.74 o
  -3   1  11      438.85      431.20      6.05 o
  -2   1  11      206.12      199.25      2.52 o
  -1   1  11       73.50       66.54      0.92 o
   0   1  11      110.44      125.23      1.68 o
   1   1  11       87.38       85.55      1.15 o
   2   1  11      253.34      253.77      3.16 o
   3   1  11      361.09      354.57      4.84 o
   4   1  11        0.14        0.59      0.25 o
   5   1  11        0.00       -0.08      0.29 o
   6   1  11       78.06       66.68      1.27 o
   7   1  11       47.57       51.96      1.24 o
   8   1  11        9.21        8.29      0.52 o
  -6   2  11        0.06       -0.29      0.37 o
  -5   2  11        6.88        7.52      0.43 o
  -4   2  11        4.64        4.88      0.35 o
  -3   2  11      425.56      438.11      5.25 o
  -2   2  11       69.93       64.65      0.85 o
  -1   2  11      127.14      143.84      1.84 o
   0   2  11       12.01        6.05      0.23 o
   1   2  11       95.58       78.90      1.22 o
   2   2  11       82.57       64.93      0.93 o
   3   2  11        7.07       11.09      0.38 o
   4   2  11       35.39       39.30      0.82 o
   5   2  11       42.67       35.89      0.86 o
   6   2  11        9.24        7.89      0.41 o
   7   2  11        1.48        1.00      0.30 o
   8   2  11        6.37        9.32      0.54 o
  -6   3  11        0.04       -0.21      0.53 o
  -5   3  11       14.08       17.07      0.62 o
  -4   3  11        0.84        1.36      0.41 o
  -3   3  11        1.52        2.05      0.21 o
  -2   3  11      502.14      483.86      5.98 o
  -1   3  11        6.54        7.24      0.25 o
   0   3  11       23.42       16.72      0.35 o
   1   3  11       33.14       22.00      0.43 o
   2   3  11       12.91       11.58      0.35 o
   3   3  11      308.40      308.61      4.14 o
   4   3  11       43.05       41.51      0.85 o
   5   3  11       81.83       63.90      1.19 o
   6   3  11       18.68       15.57      0.52 o
   7   3  11        0.23        0.57      0.29 o
   8   3  11        0.81        0.22      0.42 o
  -5   4  11        0.01        0.09      0.38 o
  -4   4  11       59.25       59.35      1.21 o
  -3   4  11      155.34      160.33      2.17 o
  -2   4  11       13.11       15.34      0.36 o
  -1   4  11       10.94       19.61      0.38 o
   0   4  11       36.96       31.86      0.55 o
   1   4  11       10.50       11.61      0.34 o
   2   4  11      243.96      259.30      3.66 o
   3   4  11        6.81        7.97      0.35 o
   4   4  11       82.57       66.66      1.21 o
   5   4  11        0.04       -0.21      0.21 o
   6   4  11        1.53        1.31      0.24 o
   7   4  11       12.87       15.64      0.60 o
   8   4  11        2.28        3.40      0.42 o
  -5   5  11        5.91        7.79      0.95 o
  -4   5  11        8.72       11.36      0.60 o
  -3   5  11       53.87       52.20      1.00 o
  -2   5  11      414.96      416.73      5.95 o
  -1   5  11        0.04       -0.05      0.23 o
   0   5  11       80.78       71.71      1.20 o
   1   5  11      232.42      215.39      3.28 o
   2   5  11       26.70       28.75      0.85 o
   3   5  11      907.65      914.61     15.73 o
   4   5  11       73.81       69.92      1.38 o
   5   5  11       34.75       28.74      1.40 o
   6   5  11       14.91       14.92      0.79 o
   7   5  11       37.38       31.35      1.07 o
   8   5  11       63.90       66.18      1.85 o
  -4   6  11        1.19        1.47      0.66 o
  -3   6  11       17.43       18.43      0.98 o
  -2   6  11       41.25       43.35      1.00 o
  -1   6  11        6.76        4.64      0.29 o
   0   6  11       18.38       15.44      0.44 o
   1   6  11      114.47       99.48      1.78 o
   2   6  11        1.23        2.41      0.44 o
   3   6  11       89.02       87.83      1.58 o
   4   6  11        0.00       -0.05      0.28 o
   5   6  11       13.08       13.88      0.68 o
   6   6  11        0.70        1.24      0.97 o
   7   6  11       15.42       14.37      0.75 o
   8   6  11        6.96        6.27      0.62 o
  -4   7  11       12.81       11.55      1.28 o
  -3   7  11      204.63      212.43      4.74 o
  -2   7  11       20.70       17.37      0.66 o
  -1   7  11      145.27      146.21      2.68 o
   0   7  11      111.24      113.79      2.13 o
   1   7  11       48.98       46.45      1.16 o
   2   7  11       14.28       10.62      0.54 o
   3   7  11       97.33       93.60      1.97 o
   4   7  11      323.91      333.22      8.05 o
   5   7  11        6.34        5.05      0.64 o
   6   7  11        1.46        2.58      0.45 o
   7   7  11       93.56       97.76      2.65 o
  -3   8  11       11.42        9.05      0.73 o
  -2   8  11       69.48       65.50      1.42 o
  -1   8  11        1.76        0.38      0.42 o
   0   8  11        1.78        2.79      0.64 o
   1   8  11       17.84       11.92      0.65 o
   2   8  11        0.74        0.66      0.38 o
   3   8  11       62.20       62.73      1.85 o
   4   8  11       32.12       33.92      1.60 o
   5   8  11        4.24        4.01      0.64 o
   6   8  11       36.60       44.26      2.08 o
   7   8  11        1.38        2.08      0.64 o
  -1   9  11       37.13       38.26      1.26 o
   0   9  11        0.03        0.14      0.50 o
   1   9  11       59.53       55.21      1.73 o
   2   9  11       26.51       21.89      0.89 o
   3   9  11       16.55       16.02      0.77 o
   4   9  11       50.87       65.17      1.85 o
   5   9  11       30.14       36.24      1.92 o
   6   9  11       28.76       32.39      1.76 o
   1  10  11        0.69        0.41      0.50 o
   2  10  11        3.97        1.88      0.50 o
   3  10  11        2.41        3.09      0.50 o
   4  10  11        2.38        0.88      0.41 o
  -2  -7  12       40.31       38.26      1.20 o
  -1  -7  12        0.32        3.21      1.12 o
   0  -7  12       82.83       67.67      3.37 o
  -4  -6  12        0.04       -0.19      0.53 o
  -3  -6  12        0.32        0.89      0.62 o
  -2  -6  12      119.44      123.31      3.27 o
  -1  -6  12        3.82        3.39      0.80 o
   0  -6  12        0.42        0.32      0.53 o
   1  -6  12      166.67      176.64      4.05 o
   2  -6  12        8.73        9.30      1.76 o
   3  -6  12        6.75        5.77      1.76 o
  -5  -5  12      113.65      103.37      2.85 o
  -4  -5  12       20.23       20.20      1.00 o
  -3  -5  12       20.36       26.12      1.12 o
  -2  -5  12        9.34       10.25      0.83 o
  -1  -5  12       12.55       11.00      0.73 o
   0  -5  12        9.49        7.67      0.65 o
   1  -5  12      194.52      193.89      4.36 o
   2  -5  12        1.19        2.46      0.64 o
   3  -5  12       29.63       24.70      1.11 o
   4  -5  12       25.47       29.00      1.16 o
  -6  -4  12        7.30        6.25      0.80 o
  -5  -4  12       10.39        9.85      0.73 o
  -4  -4  12       11.10       12.97      0.73 o
  -3  -4  12        1.50        2.32      0.48 o
  -2  -4  12        0.24        0.21      0.32 o
  -1  -4  12       25.16       29.62      1.07 o
   0  -4  12       47.85       43.25      1.06 o
   1  -4  12        6.42        4.71      0.49 o
   2  -4  12      272.72      278.22      6.32 o
   3  -4  12       11.85       10.57      0.73 o
   4  -4  12        7.13        6.97      0.65 o
   5  -4  12        4.82        5.66      0.68 o
  -6  -3  12        3.43        3.33      0.47 o
  -5  -3  12      168.52      169.06      3.23 o
  -4  -3  12       60.19       54.55      1.75 o
  -3  -3  12        1.03        0.79      0.33 o
  -2  -3  12        0.02        0.17      0.31 o
  -1  -3  12        9.36        9.11      0.56 o
   0  -3  12       26.98       29.03      0.86 o
   1  -3  12      329.98      340.42      4.83 o
   2  -3  12        2.11        1.93      0.27 o
   3  -3  12      309.34      303.17      5.17 o
   4  -3  12       29.54       32.44      0.90 o
   5  -3  12        5.35        5.39      0.51 o
   6  -3  12        3.54        2.76      0.56 o
  -6  -2  12       47.13       56.48      1.34 o
  -5  -2  12       55.90       56.46      1.29 o
  -4  -2  12       11.29       10.27      0.53 o
  -3  -2  12       38.19       34.56      0.74 o
  -2  -2  12        2.57        1.57      0.31 o
  -1  -2  12       29.03       31.49      0.90 o
   0  -2  12      136.10      132.09      2.03 o
   1  -2  12        1.26        0.97      0.25 o
   2  -2  12      829.87      803.30     11.01 o
   3  -2  12        9.67       13.72      0.48 o
   4  -2  12      198.37      192.34      3.58 o
   5  -2  12        1.05        0.79      0.32 o
   6  -2  12        5.43        6.09      0.46 o
  -6  -1  12      175.20      180.26      3.46 o
  -5  -1  12       12.21       14.07      0.67 o
  -4  -1  12        3.06        3.22      0.37 o
  -3  -1  12        9.96        9.55      0.34 o
  -2  -1  12       27.63       29.25      0.60 o
  -1  -1  12        6.20        6.58      0.32 o
   0  -1  12       44.02       45.11      0.70 o
   1  -1  12      537.35      549.61      6.99 o
   2  -1  12      342.42      334.32      4.31 o
   3  -1  12      229.20      203.31      3.14 o
   4  -1  12        0.05        0.34      0.29 o
   5  -1  12       17.55       15.46      0.62 o
   6  -1  12        7.75        7.01      0.47 o
   7  -1  12        2.32        2.41      0.39 o
  -6   0  12      146.93      169.78      3.27 o
  -5   0  12        2.19        2.74      0.40 o
  -4   0  12       25.23       25.10      0.78 o
  -3   0  12        1.87        0.93      0.22 o
  -2   0  12       21.69       15.97      0.36 o
  -1   0  12        2.21        1.60      0.17 o
   0   0  12       45.82       45.17      0.71 o
   1   0  12       73.98       85.85      1.20 o
   2   0  12      165.93      145.39      1.95 o
   3   0  12      206.47      207.65      3.17 o
   4   0  12      113.87       93.52      1.65 o
   5   0  12       33.85       30.68      0.76 o
   6   0  12        0.75        1.12      0.32 o
   7   0  12       29.24       39.69      1.07 o
  -6   1  12        8.19       10.67      0.59 o
  -5   1  12        0.73        1.51      0.40 o
  -4   1  12        7.54        8.41      0.46 o
  -3   1  12       57.42       54.55      1.04 o
  -2   1  12       11.13        6.41      0.24 o
  -1   1  12      205.05      193.94      2.45 o
   0   1  12       51.19       60.61      0.85 o
   1   1  12       62.05       50.70      0.84 o
   2   1  12      877.95      856.00     11.28 o
   3   1  12       49.83       36.94      0.94 o
   4   1  12      193.30      155.71      2.59 o
   5   1  12       53.59       51.23      1.04 o
   6   1  12        9.66       10.61      0.46 o
   7   1  12       44.43       46.08      1.16 o
  -6   2  12      100.60      118.76      2.43 o
  -5   2  12       85.08       78.81      1.50 o
  -4   2  12       95.64      102.36      1.83 o
  -3   2  12       12.19       12.27      0.42 o
  -2   2  12       13.99        9.63      0.31 o
  -1   2  12        0.47       -0.16      0.16 o
   0   2  12        0.00        0.08      0.14 o
   1   2  12     1052.09     1082.71     14.23 o
   2   2  12        0.61        0.60      0.22 o
   3   2  12     1351.98     1241.14     19.15 o
   4   2  12       32.33       24.69      0.62 o
   5   2  12      225.45      189.09      3.11 o
   6   2  12       25.35       29.82      0.77 o
   7   2  12       24.52       30.12      1.18 o
   8   2  12        8.95        7.55      0.52 o
  -6   3  12        0.87        3.06      0.48 o
  -5   3  12       10.99       10.96      0.72 o
  -4   3  12        5.66        8.51      0.44 o
  -3   3  12       53.24       50.50      0.87 o
  -2   3  12       49.36       43.82      0.69 o
  -1   3  12       35.47       25.75      0.46 o
   0   3  12       50.41       41.94      0.65 o
   1   3  12        0.95        1.24      0.26 o
   2   3  12     2320.15     2267.18     34.82 o
   3   3  12      181.10      176.54      2.87 o
   4   3  12      138.70      123.80      2.10 o
   5   3  12        0.45        0.30      0.29 o
   6   3  12        1.32        0.76      0.29 o
   7   3  12       10.71       11.04      0.52 o
   8   3  12       85.71       96.07      2.00 o
  -5   4  12       53.70       54.24      1.25 o
  -4   4  12      138.52      144.53      2.69 o
  -3   4  12      135.22      132.27      2.09 o
  -2   4  12       63.48       64.13      0.91 o
  -1   4  12      263.97      228.88      3.31 o
   0   4  12      172.25      162.76      2.65 o
   1   4  12       31.62       43.70      0.89 o
   2   4  12       37.05       35.96      0.79 o
   3   4  12      377.77      342.50      5.40 o
   4   4  12      225.85      220.65      3.54 o
   5   4  12      203.18      176.65      2.91 o
   6   4  12       49.34       34.95      0.91 o
   7   4  12        8.54        7.80      1.04 o
   8   4  12        0.22        1.15      0.36 o
  -5   5  12       21.57       22.36      1.48 o
  -4   5  12       22.33       28.65      1.01 o
  -3   5  12       29.96       27.09      0.85 o
  -2   5  12       98.45       91.17      1.44 o
  -1   5  12        7.00        6.48      0.36 o
   0   5  12      101.50       96.43      1.57 o
   1   5  12       41.08       41.03      0.76 o
   2   5  12      539.10      539.73      8.99 o
   3   5  12     1458.52     1443.14     23.76 o
   4   5  12        0.09        0.52      0.21 o
   5   5  12       43.89       47.82      0.96 o
   6   5  12       36.62       32.44      1.13 o
   7   5  12       14.52       16.43      0.63 o
   8   5  12       37.15       38.93      1.68 o
  -4   6  12       63.46       67.11      2.55 o
  -3   6  12       58.08       64.32      1.72 o
  -2   6  12       13.66       17.12      0.61 o
  -1   6  12       58.12       54.04      0.98 o
   0   6  12      102.24       93.15      1.53 o
   1   6  12       61.71       56.00      0.99 o
   2   6  12       61.87       65.97      1.39 o
   3   6  12       51.94       52.61      1.05 o
   4   6  12       32.00       33.61      0.94 o
   5   6  12        3.22        3.91      0.48 o
   6   6  12       53.37       47.26      1.37 o
   7   6  12       14.41       17.30      0.85 o
  -3   7  12       24.91       33.35      1.32 o
  -2   7  12       98.73       95.84      2.27 o
  -1   7  12       38.50       37.92      1.00 o
   0   7  12      125.26      122.39      2.29 o
   1   7  12       56.91       49.40      1.22 o
   2   7  12       63.67       63.60      1.85 o
   3   7  12      493.08      491.59      9.57 o
   4   7  12        0.24        0.33      0.25 o
   5   7  12        3.02        5.06      0.57 o
   6   7  12        6.83        4.65      0.57 o
   7   7  12        1.05        0.57      0.64 o
  -2   8  12      116.60      154.20      3.13 o
  -1   8  12       10.19       12.70      0.71 o
   0   8  12       31.35       25.76      0.87 o
   1   8  12       25.32       22.35      0.89 o
   2   8  12        0.01        0.00      0.38 o
   3   8  12       59.67       51.01      1.58 o
   4   8  12       49.03       52.22      1.50 o
   5   8  12        1.26        1.28      0.64 o
   6   8  12        0.34        0.16      0.64 o
  -1   9  12        0.72        0.16      0.44 o
   0   9  12        0.20        0.29      0.50 o
   1   9  12        0.02        0.02      0.41 o
   2   9  12       30.58       24.77      1.00 o
   3   9  12       71.06       65.71      1.96 o
   4   9  12       29.22       27.30      1.00 o
   5   9  12        7.63        5.61      0.80 o
   2  10  12        8.83        8.63      0.65 o
   3  10  12       69.25       65.14      2.08 o
  -3  -6  13        0.69        1.00      0.73 o
  -2  -6  13       10.19       10.47      0.77 o
  -1  -6  13       14.95       19.29      2.08 o
   0  -6  13        7.60        5.69      0.72 o
   1  -6  13        4.33        4.97      0.80 o
   2  -6  13       46.35       41.21      3.85 o
  -4  -5  13        4.27        4.69      0.58 o
  -3  -5  13       21.39       23.89      1.12 o
  -2  -5  13        5.71        4.67      0.72 o
  -1  -5  13       15.24       16.50      1.20 o
   0  -5  13       13.91       10.40      0.73 o
   1  -5  13       57.47       57.11      1.61 o
   2  -5  13       66.73       64.97      2.21 o
   3  -5  13       39.38       41.07      1.71 o
  -5  -4  13        0.00       -0.16      0.57 o
  -4  -4  13        0.58        0.28      0.44 o
  -3  -4  13        1.53        1.42      0.37 o
  -2  -4  13        0.21       -0.27      0.37 o
  -1  -4  13        0.59        0.89      0.50 o
   0  -4  13       20.56       16.88      0.89 o
   1  -4  13       54.47       54.31      1.51 o
   2  -4  13       11.31       10.23      0.75 o
   3  -4  13       22.52       21.80      0.99 o
   4  -4  13       25.04       27.04      1.15 o
  -5  -3  13        7.51        6.74      0.49 o
  -4  -3  13        1.56        0.98      0.46 o
  -3  -3  13        6.72        5.97      0.43 o
  -2  -3  13        1.37        1.80      0.37 o
  -1  -3  13        7.51        5.44      0.44 o
   0  -3  13       88.57       92.76      2.01 o
   1  -3  13       54.32       53.45      1.24 o
   2  -3  13      371.50      363.79      6.82 o
   3  -3  13        0.64        0.60      0.46 o
   4  -3  13        0.24       -0.53      0.53 o
   5  -3  13        4.11        3.82      0.52 o
  -6  -2  13       63.60       72.18      1.76 o
  -5  -2  13        8.90        8.35      0.50 o
  -4  -2  13       36.29       36.86      0.98 o
  -3  -2  13       60.63       58.35      1.12 o
  -2  -2  13        0.06        0.81      0.32 o
  -1  -2  13        1.52        1.30      0.34 o
   0  -2  13        0.47       -0.25      0.25 o
   1  -2  13       13.88       14.69      0.47 o
   2  -2  13       22.40       24.76      0.59 o
   3  -2  13       15.23       12.13      0.52 o
   4  -2  13        7.04        7.17      0.46 o
   5  -2  13        3.77        4.67      0.45 o
   6  -2  13       40.03       47.64      1.13 o
  -6  -1  13       23.43       26.25      0.90 o
  -5  -1  13        4.24        5.08      0.46 o
  -4  -1  13        0.01        0.03      0.33 o
  -3  -1  13       30.75       29.31      0.69 o
  -2  -1  13       28.01       28.13      0.68 o
  -1  -1  13       47.21       41.10      0.75 o
   0  -1  13       64.82       70.18      1.08 o
   1  -1  13        2.56        3.21      0.36 o
   2  -1  13      691.05      672.09      8.56 o
   3  -1  13      446.45      391.88      5.86 o
   4  -1  13       60.02       53.99      1.17 o
   5  -1  13        0.22        0.05      0.32 o
   6  -1  13       45.65       46.60      1.93 o
  -6   0  13       21.50       23.50      0.84 o
  -5   0  13        3.24        3.99      0.46 o
  -4   0  13       74.58       75.30      1.64 o
  -3   0  13        6.87        7.16      0.35 o
  -2   0  13       18.31       15.75      0.45 o
  -1   0  13       34.70       25.92      0.53 o
   0   0  13      328.76      349.91      4.92 o
   1   0  13      145.74      140.25      2.07 o
   2   0  13      384.97      375.09      4.82 o
   3   0  13       27.50       34.97      0.76 o
   4   0  13      165.22      144.74      2.32 o
   5   0  13       33.20       27.08      0.79 o
   6   0  13       43.43       51.74      1.29 o
   7   0  13       10.96       12.65      0.65 o
  -6   1  13       64.08       74.64      1.68 o
  -5   1  13       81.33       93.79      1.95 o
  -4   1  13       50.24       49.74      1.19 o
  -3   1  13       27.94       25.62      0.61 o
  -2   1  13        1.17        0.51      0.20 o
  -1   1  13        1.37        1.53      0.20 o
   0   1  13       13.74       11.64      0.36 o
   1   1  13      927.74      920.88     12.13 o
   2   1  13      420.68      408.90      6.42 o
   3   1  13     1249.53     1151.40     17.81 o
   4   1  13       22.29       20.64      0.60 o
   5   1  13       57.76       56.33      1.12 o
   6   1  13       11.78       12.73      0.57 o
   7   1  13       52.35       59.71      1.39 o
  -6   2  13        9.36        9.66      0.83 o
  -5   2  13        3.02        3.04      0.42 o
  -4   2  13        6.25        7.60      0.49 o
  -3   2  13        2.61        2.64      0.33 o
  -2   2  13      569.06      509.64      6.27 o
  -1   2  13        6.59       12.52      0.34 o
   0   2  13       22.04       26.96      0.52 o
   1   2  13        2.49        0.56      0.23 o
   2   2  13      173.71      152.80      2.53 o
   3   2  13       57.08       55.06      1.06 o
   4   2  13      204.15      180.10      2.95 o
   5   2  13       34.26       28.89      0.69 o
   6   2  13       20.70       21.25      0.69 o
   7   2  13        3.53        3.65      0.49 o
  -5   3  13      100.32      124.02      2.44 o
  -4   3  13       41.77       41.54      1.03 o
  -3   3  13        6.47        5.87      0.39 o
  -2   3  13        3.37        3.39      0.23 o
  -1   3  13      102.16       87.96      1.30 o
   0   3  13        6.84        6.90      0.27 o
   1   3  13      939.97      918.12     15.21 o
   2   3  13      242.85      227.16      3.64 o
   3   3  13      505.60      484.05      7.58 o
   4   3  13       38.70       31.39      0.75 o
   5   3  13       27.40       26.37      0.70 o
   6   3  13        2.73        2.52      0.34 o
   7   3  13       20.12       18.69      0.69 o
  -5   4  13        0.07        0.10      0.51 o
  -4   4  13       18.48       24.73      0.99 o
  -3   4  13       66.22       68.40      1.72 o
  -2   4  13      233.60      207.45      3.06 o
  -1   4  13       97.89       92.75      1.60 o
   0   4  13      126.31      111.64      1.88 o
   1   4  13        1.21        0.19      0.28 o
   2   4  13      149.10      147.51      2.59 o
   3   4  13       49.32       53.58      1.69 o
   4   4  13       25.83       26.13      0.65 o
   5   4  13      105.09       93.03      1.64 o
   6   4  13        1.67        1.47      0.33 o
   7   4  13      119.67      120.24      2.40 o
  -4   5  13      107.66      120.89      3.73 o
  -3   5  13       25.26       28.73      0.84 o
  -2   5  13       88.39       87.62      1.43 o
  -1   5  13      177.84      158.49      2.49 o
   0   5  13      122.98      110.62      1.98 o
   1   5  13       13.35        9.88      0.43 o
   2   5  13      378.07      347.24      5.86 o
   3   5  13      195.97      197.66      3.41 o
   4   5  13      136.82      122.70      2.19 o
   5   5  13        8.37        8.52      0.51 o
   6   5  13        4.21        4.07      0.36 o
   7   5  13        9.55        8.18      0.50 o
  -4   6  13       36.65       41.18      1.81 o
  -3   6  13        7.07       10.33      0.89 o
  -2   6  13        8.75        9.16      0.54 o
  -1   6  13      111.32       99.72      1.64 o
   0   6  13        0.86        0.73      0.24 o
   1   6  13       21.60       20.60      0.56 o
   2   6  13       35.11       36.04      0.81 o
   3   6  13      149.74      157.34      3.19 o
   4   6  13       67.41       71.75      1.58 o
   5   6  13        0.44        0.40      0.28 o
   6   6  13       24.79       24.11      0.72 o
   7   6  13       20.26       22.21      0.95 o
  -3   7  13       49.22       54.04      3.61 o
  -2   7  13       81.26       77.56      1.90 o
  -1   7  13       20.02       26.35      0.77 o
   0   7  13       10.38        4.37      0.50 o
   1   7  13       51.15       42.92      1.39 o
   2   7  13      167.85      153.12      4.11 o
   3   7  13        7.91        8.77      0.49 o
   4   7  13      221.98      217.70      4.35 o
   5   7  13       23.27       28.18      0.82 o
   6   7  13       45.19       43.24      1.41 o
   7   7  13       18.64       18.68      0.91 o
  -2   8  13        0.55        1.04      0.51 o
  -1   8  13       90.69       83.67      2.46 o
   0   8  13        8.14        7.57      0.65 o
   1   8  13        3.03        5.19      0.53 o
   2   8  13        2.09        2.49      0.50 o
   3   8  13      147.91      155.26      4.15 o
   4   8  13       91.29       98.34      2.69 o
   5   8  13       15.42       21.17      1.44 o
   6   8  13       14.36       17.16      1.28 o
   0   9  13        1.46       -0.39      0.50 o
   1   9  13        0.29       -0.36      0.48 o
   2   9  13       13.14        7.97      0.65 o
   3   9  13       79.59       75.69      2.23 o
   4   9  13       94.42      113.03      3.08 o
   5   9  13       15.79       23.73      1.60 o
  -2  -6  14       15.98       12.64      0.89 o
  -1  -6  14        0.18        0.50      0.36 o
   0  -6  14       29.05       33.03      1.30 o
   1  -6  14       12.09       11.87      0.96 o
  -4  -5  14        7.79       10.70      0.84 o
  -3  -5  14        0.26        0.57      0.51 o
  -2  -5  14        2.13        2.27      0.52 o
  -1  -5  14       51.71       50.44      1.66 o
   0  -5  14        0.32        0.19      0.53 o
   1  -5  14        0.00        0.00      0.64 o
   2  -5  14        0.66       -0.16      0.59 o
   3  -5  14        0.12       -0.44      0.60 o
  -4  -4  14        2.02        1.16      0.51 o
  -3  -4  14        0.50        0.45      0.46 o
  -2  -4  14        4.99        2.67      0.52 o
  -1  -4  14       45.37       40.25      1.39 o
   0  -4  14        0.72        0.05      0.50 o
   1  -4  14       60.86       64.14      2.41 o
   2  -4  14       29.90       32.23      1.59 o
   3  -4  14        0.22        0.34      0.55 o
   4  -4  14       12.16       16.69      0.98 o
  -5  -3  14        0.26       -0.39      0.39 o
  -4  -3  14       35.06       34.14      0.98 o
  -3  -3  14        1.15        1.79      0.46 o
  -2  -3  14       11.46       11.76      0.90 o
  -1  -3  14      114.53      112.68      2.67 o
   0  -3  14       24.31       25.28      1.04 o
   1  -3  14       12.80       11.25      0.66 o
   2  -3  14        3.87        2.57      0.72 o
   3  -3  14       44.21       46.13      1.24 o
   4  -3  14        5.62        4.30      0.72 o
   5  -3  14       20.73       23.60      1.62 o
  -5  -2  14       11.76       13.32      0.62 o
  -4  -2  14        0.76        0.91      0.38 o
  -3  -2  14        1.26        1.38      0.37 o
  -2  -2  14       57.10       59.76      1.15 o
  -1  -2  14       28.85       19.38      1.06 o
   0  -2  14      125.01      121.93      2.11 o
   1  -2  14       24.94       23.10      0.54 o
   2  -2  14        0.24       -0.31      0.31 o
   3  -2  14       26.35       20.36      0.72 o
   4  -2  14       30.76       25.84      1.12 o
   5  -2  14       23.46       26.05      0.92 o
   6  -2  14        9.85       10.50      0.78 o
  -5  -1  14        0.57        0.06      0.40 o
  -4  -1  14        1.64        1.67      0.38 o
  -3  -1  14        0.02       -0.25      0.32 o
  -2  -1  14        0.01       -0.15      0.26 o
  -1  -1  14      140.51      140.68      2.88 o
   0  -1  14      490.49      473.52      6.34 o
   1  -1  14       87.66       89.43      1.30 o
   2  -1  14       44.03       38.30      0.82 o
   3  -1  14        3.12        2.37      0.36 o
   4  -1  14       25.99       28.47      0.81 o
   5  -1  14        8.80       12.37      0.59 o
   6  -1  14       19.31       25.75      0.84 o
  -5   0  14       20.54       19.25      0.72 o
  -4   0  14        1.28        1.40      0.38 o
  -3   0  14      113.76      103.75      2.09 o
  -2   0  14       80.76       74.50      1.35 o
  -1   0  14       15.62        8.84      0.34 o
   0   0  14       96.03       81.15      1.29 o
   1   0  14       55.59       61.60      1.02 o
   2   0  14       16.67       13.75      0.49 o
   3   0  14       87.94       71.37      1.26 o
   4   0  14        4.43        4.61      0.37 o
   5   0  14        0.12       -0.11      0.32 o
   6   0  14        2.28        2.27      0.52 o
   7   0  14        0.91        0.58      0.74 o
  -5   1  14       15.73       17.15      0.73 o
  -4   1  14        7.96        8.72      0.51 o
  -3   1  14        9.15        7.37      0.51 o
  -2   1  14        0.68        0.17      0.26 o
  -1   1  14       65.96       73.53      1.12 o
   0   1  14     1385.65     1368.68     18.08 o
   1   1  14       87.30       73.20      1.12 o
   2   1  14        0.76        0.61      0.27 o
   3   1  14        0.90        0.89      0.33 o
   4   1  14        0.12        0.60      0.29 o
   5   1  14        7.42        6.79      0.72 o
   6   1  14        2.08        1.80      0.41 o
   7   1  14       48.55       60.14      1.47 o
  -5   2  14       13.68       19.77      0.83 o
  -4   2  14       22.48       27.83      0.83 o
  -3   2  14      180.12      164.76      3.13 o
  -2   2  14        1.53        1.83      0.25 o
  -1   2  14       51.85       49.38      0.81 o
   0   2  14      164.53      130.13      2.09 o
   1   2  14     1099.01     1098.08     16.87 o
   2   2  14       62.44       57.31      1.09 o
   3   2  14       43.17       45.02      0.93 o
   4   2  14       17.73       15.34      0.53 o
   5   2  14        0.13        0.40      0.32 o
   6   2  14       23.40       18.09      0.69 o
   7   2  14       11.69       13.99      0.81 o
  -5   3  14        0.30        0.26      0.47 o
  -4   3  14        4.05        3.38      0.43 o
  -3   3  14        3.48        2.45      0.38 o
  -2   3  14      134.18      107.49      1.67 o
  -1   3  14       36.29       31.16      0.64 o
   0   3  14       92.03       92.34      1.62 o
   1   3  14      333.73      298.48      5.08 o
   2   3  14        2.17        4.33      0.30 o
   3   3  14        0.32        0.16      0.29 o
   4   3  14       57.37       53.06      1.06 o
   5   3  14        3.21        3.01      0.34 o
   6   3  14       18.03       14.97      0.61 o
   7   3  14        4.43        5.52      0.46 o
  -4   4  14        1.44        0.82      0.50 o
  -3   4  14       15.72       18.49      0.80 o
  -2   4  14       81.63       68.64      1.29 o
  -1   4  14      131.08      120.43      2.04 o
   0   4  14       31.84       22.81      0.61 o
   1   4  14      384.52      376.47      6.34 o
   2   4  14      213.71      204.75      3.53 o
   3   4  14      589.54      568.51      8.89 o
   4   4  14       33.19       34.17      0.79 o
   5   4  14       50.35       48.91      1.15 o
   6   4  14        0.07        0.56      0.34 o
   7   4  14       47.72       54.90      1.57 o
  -4   5  14       18.12       16.49      1.19 o
  -3   5  14        6.45        5.91      0.58 o
  -2   5  14        0.25        1.07      0.42 o
  -1   5  14       28.93       20.12      0.59 o
   0   5  14       10.78        7.57      0.49 o
   1   5  14      169.19      151.74      2.69 o
   2   5  14       70.82       80.57      1.52 o
   3   5  14       60.16       57.36      1.17 o
   4   5  14        0.53        0.64      0.60 o
   5   5  14       33.78       33.86      1.55 o
   6   5  14        0.74        0.81      0.33 o
   7   5  14        4.63        3.49      0.46 o
  -3   6  14       15.48       11.22      1.12 o
  -2   6  14      155.12      143.62      3.19 o
  -1   6  14       67.47       67.70      1.61 o
   0   6  14        1.82        2.19      0.31 o
   1   6  14        0.53        0.30      0.27 o
   2   6  14       13.85       11.18      0.62 o
   3   6  14       64.87       68.26      1.52 o
   4   6  14      135.10      142.93      2.93 o
   5   6  14        0.06        0.34      0.33 o
   6   6  14       23.12       25.53      0.76 o
   7   6  14        0.32        2.04      0.51 o
  -2   7  14        1.46        1.60      0.64 o
  -1   7  14        8.84        4.58      0.62 o
   0   7  14        1.05        0.46      0.41 o
   1   7  14       58.50       52.93      1.66 o
   2   7  14        0.79        0.85      0.38 o
   3   7  14       40.93       34.18      0.98 o
   4   7  14       16.20       17.94      0.66 o
   5   7  14       27.10       30.03      0.84 o
   6   7  14        1.12        3.13      0.37 o
  -1   8  14        0.04        0.48      0.53 o
   0   8  14        0.68        0.91      0.50 o
   1   8  14       11.91       13.22      0.77 o
   2   8  14        2.69        0.92      0.80 o
   3   8  14        7.54        4.59      0.50 o
   4   8  14      127.36      142.35      3.81 o
   5   8  14        3.60        3.51      0.41 o
   6   8  14       10.16       10.10      0.96 o
   0   9  14        1.45        2.73      0.53 o
   1   9  14        0.53        0.25      0.50 o
   2   9  14        4.12        3.69      0.53 o
   3   9  14       72.44       57.40      1.77 o
   4   9  14        8.54       10.42      0.73 o
  -3  -5  15        2.87        3.05      0.80 o
  -2  -5  15       17.56       15.50      1.53 o
  -1  -5  15        3.34        2.59      0.49 o
   0  -5  15       26.17       24.21      1.44 o
   1  -5  15       18.28       18.92      1.28 o
   2  -5  15        2.78        4.49      0.80 o
  -4  -4  15       22.74       21.04      1.13 o
  -3  -4  15        4.99        5.48      0.61 o
  -2  -4  15       23.37       23.52      0.97 o
  -1  -4  15       27.06       27.89      1.19 o
   0  -4  15       40.46       37.93      1.39 o
   1  -4  15       52.73       55.96      2.24 o
   2  -4  15        2.93        2.18      1.52 o
   3  -4  15        0.07        0.53      0.86 o
  -4  -3  15       36.17       42.92      1.14 o
  -3  -3  15        2.08        2.53      0.40 o
  -2  -3  15       61.47       61.15      1.65 o
  -1  -3  15      101.12       92.18      2.62 o
   0  -3  15       29.36       33.52      1.27 o
   1  -3  15       13.74       12.04      0.83 o
   2  -3  15       51.49       53.69      5.53 o
   3  -3  15        0.40       -0.31      0.55 o
   4  -3  15        1.35        1.43      0.83 o
  -5  -2  15        6.82        5.11      0.51 o
  -4  -2  15        5.01        3.76      0.46 o
  -3  -2  15        3.44        3.41      0.42 o
  -2  -2  15        9.48        6.53      0.39 o
  -1  -2  15        5.56        4.30      0.37 o
   0  -2  15       41.00       33.75      1.00 o
   1  -2  15      202.71      207.98      4.91 o
   2  -2  15       62.44       60.55      1.44 o
   3  -2  15        6.78        6.97      0.50 o
   4  -2  15        1.55        1.27      0.42 o
   5  -2  15        3.12        2.38      0.51 o
  -5  -1  15       25.01       23.28      0.83 o
  -4  -1  15       49.68       55.46      1.46 o
  -3  -1  15        0.00       -0.23      0.38 o
  -2  -1  15       63.25       63.28      1.21 o
  -1  -1  15      593.89      549.12      8.62 o
   0  -1  15       87.73       77.28      1.33 o
   1  -1  15       35.25       33.44      0.69 o
   2  -1  15       32.11       33.35      0.88 o
   3  -1  15        0.21        0.05      0.36 o
   4  -1  15       10.26        7.61      0.52 o
   5  -1  15        5.40        5.81      0.46 o
   6  -1  15       39.02       45.11      1.14 o
  -5   0  15        1.00        0.91      0.44 o
  -4   0  15        4.56        4.32      0.42 o
  -3   0  15       31.08       30.31      1.18 o
  -2   0  15       27.79       25.87      0.66 o
  -1   0  15      122.43      114.85      1.97 o
   0   0  15       34.76       47.07      0.84 o
   1   0  15       81.40       80.18      1.39 o
   2   0  15      116.48      107.30      1.88 o
   3   0  15        3.37        1.78      0.38 o
   4   0  15       11.81       10.34      0.55 o
   5   0  15        4.79        6.73      0.52 o
   6   0  15        2.19        2.98      0.43 o
  -5   1  15        0.41       -0.05      0.42 o
  -4   1  15       50.03       49.58      1.32 o
  -3   1  15      114.47      109.23      2.20 o
  -2   1  15        8.03        7.21      0.40 o
  -1   1  15      146.88      130.19      1.87 o
   0   1  15      412.25      379.44      6.94 o
   1   1  15       88.88       78.54      1.45 o
   2   1  15       59.89       58.52      1.14 o
   3   1  15       68.90       67.02      1.26 o
   4   1  15        1.72        1.26      0.34 o
   5   1  15        3.45        1.60      0.39 o
   6   1  15        0.11       -0.14      0.39 o
  -5   2  15       10.45        9.34      0.67 o
  -4   2  15       28.74       31.68      1.05 o
  -3   2  15        5.98        3.97      0.47 o
  -2   2  15      101.40       93.07      1.80 o
  -1   2  15      168.34      148.80      2.25 o
   0   2  15       46.65       51.92      1.27 o
   1   2  15       38.17       45.30      0.97 o
   2   2  15        3.48        3.19      0.30 o
   3   2  15        0.09       -0.18      0.32 o
   4   2  15       30.77       32.50      0.90 o
   5   2  15       24.75       28.59      0.85 o
   6   2  15        4.24        2.09      0.41 o
   7   2  15       71.76       87.27      1.92 o
  -4   3  15        0.04        0.82      0.70 o
  -3   3  15       56.70       49.93      1.75 o
  -2   3  15       39.11       33.27      0.86 o
  -1   3  15        1.69        1.38      0.29 o
   0   3  15      214.10      179.30      2.97 o
   1   3  15        2.35        4.36      0.34 o
   2   3  15       88.31       86.07      1.56 o
   3   3  15        0.03       -0.15      0.37 o
   4   3  15        8.12        9.05      0.81 o
   5   3  15       13.34       12.82      0.86 o
   6   3  15        0.54        1.37      0.42 o
   7   3  15        1.47        1.52      0.42 o
  -4   4  15        2.12        1.75      0.57 o
  -3   4  15       11.14        7.78      1.28 o
  -2   4  15      154.56      141.76      3.08 o
  -1   4  15        0.68        0.02      0.30 o
   0   4  15       14.66       15.27      0.53 o
   1   4  15        1.85        0.58      0.27 o
   2   4  15       12.21       14.21      0.50 o
   3   4  15        9.28        7.96      0.64 o
   4   4  15        8.23        8.91      0.58 o
   5   4  15       33.50       36.33      0.97 o
   6   4  15       42.06       41.53      1.07 o
   7   4  15        0.01        0.79      0.42 o
  -4   5  15        1.97        3.69      1.12 o
  -3   5  15       26.83       34.13      1.58 o
  -2   5  15        9.60        5.77      0.57 o
  -1   5  15        0.07        0.01      0.30 o
   0   5  15      152.08      138.79      2.47 o
   1   5  15       16.37       10.64      0.53 o
   2   5  15      154.73      153.92      3.19 o
   3   5  15       13.78       14.76      0.76 o
   4   5  15        5.73        5.25      0.41 o
   5   5  15       10.85       14.31      0.72 o
   6   5  15        0.24        0.46      0.42 o
   7   5  15        3.70        4.40      0.44 o
  -2   6  15        1.43        1.12      0.64 o
  -1   6  15        9.93        7.85      0.54 o
   0   6  15       18.24       17.76      0.70 o
   1   6  15        0.47        0.52      0.30 o
   2   6  15       48.67       49.85      1.54 o
   3   6  15        8.22        7.17      0.44 o
   4   6  15        8.23        9.43      0.49 o
   5   6  15        1.14        1.07      0.35 o
   6   6  15       10.94       15.78      0.66 o
  -2   7  15       35.39       35.92      1.76 o
  -1   7  15        0.22        0.57      0.50 o
   0   7  15        0.42        0.71      0.50 o
   1   7  15       39.49       33.58      1.23 o
   2   7  15       12.42       16.13      0.84 o
   3   7  15      170.43      171.20      3.52 o
   4   7  15       39.07       38.30      1.03 o
   5   7  15       38.08       49.59      1.22 o
   6   7  15       51.75       59.78      1.41 o
  -1   8  15      125.74      120.24      3.42 o
   0   8  15       57.07       54.19      2.41 o
   1   8  15        0.44        1.86      0.53 o
   2   8  15       15.24       16.59      0.89 o
   3   8  15        5.04        4.17      0.53 o
   4   8  15        0.02        0.11      0.38 o
   5   8  15        1.68        3.63      0.50 o
   1   9  15       18.46       14.91      0.89 o
   2   9  15        2.15       -0.24      0.41 o
   3   9  15       64.67       59.06      1.85 o
   0  -5  16       28.87       29.83      1.60 o
  -3  -4  16       11.49       11.46      1.68 o
  -2  -4  16        1.95        3.68      0.62 o
  -1  -4  16       18.54       17.98      1.00 o
   0  -4  16        4.92        4.33      0.80 o
   1  -4  16       17.52       15.71      1.12 o
   2  -4  16        2.75        3.21      0.80 o
  -4  -3  16       27.92       29.94      1.03 o
  -3  -3  16       94.20      103.93      2.14 o
  -2  -3  16      134.43      126.82      2.50 o
  -1  -3  16       72.42       75.81      1.82 o
   0  -3  16       14.37       15.84      0.88 o
   1  -3  16       38.51       37.84      1.76 o
   2  -3  16        1.06        1.23      0.77 o
   3  -3  16        4.18        3.83      1.18 o
   4  -3  16        0.57        0.56      1.15 o
  -4  -2  16      197.05      213.43      4.40 o
  -3  -2  16        1.60        0.88      0.42 o
  -2  -2  16       32.47       37.40      1.00 o
  -1  -2  16       16.77       20.04      0.73 o
   0  -2  16       26.84       28.78      1.02 o
   1  -2  16       41.62       39.82      2.16 o
   2  -2  16       13.20       10.60      0.75 o
   3  -2  16       30.89       30.02      1.92 o
   4  -2  16       23.30       28.67      1.85 o
   5  -2  16        0.01       -0.80      1.92 o
  -4  -1  16        9.94        9.48      0.59 o
  -3  -1  16        6.86        7.55      0.83 o
  -2  -1  16       45.07       42.45      0.95 o
  -1  -1  16      198.97      194.04      3.21 o
   0  -1  16        2.09        3.13      0.45 o
   1  -1  16        8.47        8.03      0.57 o
   2  -1  16        0.39        0.63      0.43 o
   3  -1  16       18.06       13.75      0.61 o
   4  -1  16        1.31        1.81      0.38 o
   5  -1  16       60.49       67.38      1.46 o
  -4   0  16       74.23       78.82      1.74 o
  -3   0  16       21.84       24.71      0.82 o
  -2   0  16       39.37       40.33      0.88 o
  -1   0  16        7.37       10.24      0.64 o
   0   0  16      235.25      248.23      4.18 o
   1   0  16       18.74       18.94      0.63 o
   2   0  16        5.83        7.18      0.47 o
   3   0  16        0.01       -0.11      0.34 o
   4   0  16        0.77        1.69      0.41 o
   5   0  16        0.72        0.96      0.43 o
   6   0  16        0.02       -0.43      0.43 o
  -4   1  16       46.30       44.92      1.34 o
  -3   1  16        9.03        6.45      0.53 o
  -2   1  16       13.47       14.59      0.61 o
  -1   1  16        0.06        0.01      0.26 o
   0   1  16       28.20       23.90      0.74 o
   1   1  16        0.00        0.19      0.33 o
   2   1  16       35.23       33.22      0.93 o
   3   1  16       43.42       41.68      1.03 o
   4   1  16        3.49        2.79      0.41 o
   5   1  16       16.70        9.67      0.52 o
   6   1  16       55.88       68.87      1.60 o
  -4   2  16        0.02       -0.43      0.43 o
  -3   2  16       28.10       35.44      1.13 o
  -2   2  16       14.98       17.48      0.61 o
  -1   2  16       29.89       29.18      0.80 o
   0   2  16       12.16        8.15      0.37 o
   1   2  16        6.62        5.59      0.37 o
   2   2  16        0.44        0.41      0.29 o
   3   2  16       82.45       82.97      1.75 o
   4   2  16        2.06        1.22      0.35 o
   5   2  16       85.93       89.62      1.90 o
   6   2  16        0.97        1.79      0.43 o
  -4   3  16       37.64       39.04      1.60 o
  -3   3  16        0.06        0.46      0.59 o
  -2   3  16        0.57        0.80      0.96 o
  -1   3  16        1.49        2.67      0.33 o
   0   3  16       27.55       23.91      0.69 o
   1   3  16        0.44        0.09      0.27 o
   2   3  16       94.90       88.20      1.60 o
   3   3  16        3.05        3.78      0.41 o
   4   3  16        0.00        0.25      0.32 o
   5   3  16        5.79        8.24      0.55 o
   6   3  16       38.15       40.94      1.16 o
  -4   4  16        0.08        0.02      0.60 o
  -3   4  16       81.15       91.74      2.67 o
  -2   4  16        0.01       -0.17      0.37 o
  -1   4  16        0.79        0.87      0.31 o
   0   4  16      130.10      118.00      2.18 o
   1   4  16       98.71       93.44      1.78 o
   2   4  16       65.62       57.38      1.37 o
   3   4  16        0.89        1.12      0.49 o
   4   4  16       37.06       35.45      1.39 o
   5   4  16       41.90       45.23      1.37 o
   6   4  16       10.55       13.12      0.83 o
  -3   5  16       28.00       25.34      1.44 o
  -2   5  16        7.48       10.03      0.64 o
  -1   5  16       20.25       21.98      0.67 o
   0   5  16        0.15        0.31      0.27 o
   1   5  16       24.08       20.17      0.97 o
   2   5  16       14.60       17.08      0.89 o
   3   5  16        0.64        0.34      0.45 o
   4   5  16       35.63       37.09      1.03 o
   5   5  16        8.86       10.18      0.58 o
   6   5  16       27.24       27.80      0.89 o
  -2   6  16        3.03        0.16      0.64 o
  -1   6  16       56.29       59.80      1.89 o
   0   6  16       40.40       40.11      1.05 o
   1   6  16       87.38       84.09      1.87 o
   2   6  16       84.68       77.87      1.76 o
   3   6  16        8.25        8.20      0.49 o
   4   6  16        0.73        0.26      0.36 o
   5   6  16        8.14       11.87      0.61 o
   6   6  16       14.13       13.92      0.63 o
  -1   7  16        0.65        0.51      0.53 o
   0   7  16        1.72        2.89      0.53 o
   1   7  16       92.32       90.60      2.69 o
   2   7  16       12.00       12.18      0.77 o
   3   7  16        3.53        4.18      0.42 o
   4   7  16       10.71       10.71      0.58 o
   5   7  16       18.02       20.20      0.75 o
   0   8  16        9.10        9.60      0.77 o
   1   8  16       58.10       53.49      1.73 o
   2   8  16      106.91       92.25      2.69 o
   3   8  16      117.36      131.64      3.65 o
   4   8  16        0.12       -0.08      0.41 o
  -1  -4  17       15.15       13.31      1.12 o
   0  -4  17      101.36       95.89      3.53 o
   1  -4  17       10.77       10.42      1.12 o
  -3  -3  17       87.48       81.14      1.79 o
  -2  -3  17      289.43      280.35      5.22 o
  -1  -3  17       19.88       21.23      2.33 o
   0  -3  17       13.21       14.57      0.88 o
   1  -3  17        1.01        1.60      0.80 o
   2  -3  17       11.79        9.85      0.86 o
   3  -3  17        2.51        2.94      1.23 o
  -3  -2  17       26.99       28.90      0.90 o
  -2  -2  17       97.09       94.17      2.01 o
  -1  -2  17      327.31      317.63      6.64 o
   0  -2  17        0.59        0.88      0.45 o
   1  -2  17        8.05        5.83      0.72 o
   2  -2  17        0.92        2.12      0.78 o
   3  -2  17        8.37        6.52      0.76 o
   4  -2  17        0.33        0.54      0.66 o
  -4  -1  17       13.55        9.67      0.59 o
  -3  -1  17        0.32        0.30      0.42 o
  -2  -1  17       14.57        8.69      0.51 o
  -1  -1  17       80.14       88.19      2.27 o
   0  -1  17        4.57        3.61      1.04 o
   1  -1  17        0.58        0.96      0.64 o
   2  -1  17       10.40        7.38      0.57 o
   3  -1  17        3.48        2.76      0.45 o
   4  -1  17       45.25       43.01      1.18 o
   5  -1  17       56.04       77.53      1.84 o
  -4   0  17        7.22        8.74      0.67 o
  -3   0  17      319.63      341.44      7.09 o
  -2   0  17        1.13        0.98      0.47 o
  -1   0  17       81.67       72.37      1.51 o
   0   0  17      133.32      130.53      4.49 o
   1   0  17        0.23        0.27      0.38 o
   2   0  17       37.56       41.04      1.07 o
   3   0  17        0.04       -0.38      0.38 o
   4   0  17       54.43       56.75      1.37 o
   5   0  17       34.49       45.75      1.21 o
  -4   1  17        9.39       17.96      0.87 o
  -3   1  17        0.49       -0.23      0.43 o
  -2   1  17       14.10       18.24      0.77 o
  -1   1  17       38.09       44.65      1.23 o
   0   1  17       18.21       17.10      0.78 o
   1   1  17       12.32       11.23      0.57 o
   2   1  17       19.21       17.08      0.65 o
   3   1  17        7.45        7.72      0.49 o
   4   1  17        0.10        0.60      0.39 o
   5   1  17      150.55      177.80      3.45 o
   6   1  17       32.38       27.72      1.77 o
  -4   2  17       89.45       94.72      2.91 o
  -3   2  17       75.29       79.43      2.49 o
  -2   2  17       26.33       30.10      1.33 o
  -1   2  17       13.11       15.71      0.67 o
   0   2  17       20.85       23.23      0.82 o
   1   2  17        5.17        5.41      0.42 o
   2   2  17        0.57        0.62      0.34 o
   3   2  17       33.48       31.08      0.93 o
   4   2  17       22.39       23.43      0.79 o
   5   2  17       51.25       63.84      1.48 o
   6   2  17       23.91       30.31      0.99 o
  -3   3  17       13.04       17.25      1.52 o
  -2   3  17       20.06       20.57      1.09 o
  -1   3  17        1.17        1.44      0.35 o
   0   3  17        0.16        0.60      0.31 o
   1   3  17       30.21       31.36      0.90 o
   2   3  17        1.75        1.47      0.36 o
   3   3  17        1.64        1.30      0.49 o
   4   3  17        0.28        0.38      0.44 o
   5   3  17       72.79       83.54      1.82 o
   6   3  17        3.45        7.36      0.52 o
  -3   4  17       25.14       29.45      1.38 o
  -2   4  17        6.84        8.18      0.80 o
  -1   4  17        0.88        0.46      0.31 o
   0   4  17        0.67        0.81      0.35 o
   1   4  17        5.29        4.25      0.41 o
   2   4  17        0.00       -0.03      0.33 o
   3   4  17        7.08        5.84      0.44 o
   4   4  17       17.93       16.14      0.67 o
   5   4  17        0.00        0.81      0.79 o
   6   4  17       90.85      101.67      2.14 o
  -2   5  17        0.13        0.80      0.64 o
  -1   5  17       62.62       65.69      1.57 o
   0   5  17       41.39       33.42      1.00 o
   1   5  17       13.07       14.84      0.67 o
   2   5  17        0.43        0.73      0.35 o
   3   5  17        1.87        1.78      0.39 o
   4   5  17        0.04       -0.22      0.48 o
   5   5  17       24.36       29.37      1.14 o
   6   5  17      151.07      184.43      4.93 o
  -1   6  17       17.24       19.69      1.00 o
   0   6  17        2.63        2.86      0.39 o
   1   6  17        0.20        0.38      0.39 o
   2   6  17        7.30        7.01      0.49 o
   3   6  17       92.29       96.33      2.16 o
   4   6  17       27.67       25.65      0.83 o
   5   6  17      109.37      118.92      2.59 o
  -1   7  17       13.36       13.79      1.12 o
   0   7  17       44.24       40.63      1.50 o
   1   7  17        0.87        0.68      0.50 o
   2   7  17        4.35        5.62      0.53 o
   3   7  17       11.33       13.63      0.80 o
   4   7  17       15.41       17.07      0.73 o
   5   7  17        8.81       11.56      0.68 o
   1   8  17        1.05        2.05      0.53 o
   2   8  17        0.59        0.68      0.50 o
   3   8  17        8.40        8.23      0.65 o
  -1  -3  18       37.25       38.63      1.24 o
   0  -3  18       69.96       74.24      2.89 o
   1  -3  18       42.94       41.85      1.92 o
  -2  -2  18       61.17       55.26      1.52 o
  -1  -2  18       14.15       21.04      2.73 o
   0  -2  18        1.94        0.16      0.30 o
   1  -2  18       51.14       52.28      2.24 o
   2  -2  18       28.14       29.02      2.73 o
   3  -2  18        0.42       -0.02      1.10 o
  -3  -1  18        7.47       13.43      0.73 o
  -2  -1  18        0.77        0.30      0.47 o
  -1  -1  18      153.34      160.68      4.46 o
   0  -1  18        0.01       -0.48      0.48 o
   1  -1  18        8.03        8.82      0.96 o
   2  -1  18       56.66       59.81      2.41 o
   3  -1  18       18.26       19.23      0.88 o
   4  -1  18       26.31       27.23      1.04 o
  -3   0  18       32.47       35.16      1.56 o
  -2   0  18        0.63        1.37      0.47 o
  -1   0  18        1.21        3.75      0.72 o
   0   0  18       48.97       46.50      2.08 o
   1   0  18        8.26        7.57      0.62 o
   2   0  18       19.98       20.57      1.45 o
   3   0  18        4.83        5.15      0.49 o
   4   0  18        3.59        5.00      0.50 o
   5   0  18        8.40       13.31      2.24 o
  -3   1  18        0.01        1.23      0.70 o
  -2   1  18        0.19        0.21      1.12 o
  -1   1  18        0.84        0.35      0.56 o
   0   1  18        3.44        4.52      0.47 o
   1   1  18        6.27        5.68      0.50 o
   2   1  18        0.01       -0.18      0.35 o
   3   1  18       35.66       41.18      1.13 o
   4   1  18        6.55        5.03      0.49 o
   5   1  18       40.46       39.72      1.13 o
  -3   2  18      109.80      132.60      3.80 o
  -2   2  18       20.90       19.90      1.09 o
  -1   2  18        4.52        3.60      0.70 o
   0   2  18       12.45       11.10      0.68 o
   1   2  18        0.45        0.57      0.35 o
   2   2  18       28.02       29.83      1.62 o
   3   2  18       11.48       10.73      0.77 o
   4   2  18        0.49        0.67      0.42 o
   5   2  18       57.61       65.50      1.78 o
  -3   3  18       11.16       11.34      0.99 o
  -2   3  18       42.48       48.80      1.72 o
  -1   3  18       15.48       16.85      0.84 o
   0   3  18        0.36       -0.02      0.35 o
   1   3  18       17.27       18.80      0.71 o
   2   3  18       14.44       15.81      0.67 o
   3   3  18       60.87       67.58      2.82 o
   4   3  18       19.85       21.01      1.39 o
   5   3  18       36.83       43.82      1.76 o
  -2   4  18       21.10       23.41      1.28 o
  -1   4  18        1.86        2.55      0.50 o
   0   4  18        4.43        3.19      0.41 o
   1   4  18        0.66        0.96      0.39 o
   2   4  18      137.00      134.99      2.89 o
   3   4  18        4.34        4.94      0.44 o
   4   4  18      121.38      135.25      4.21 o
   5   4  18       18.23       17.65      1.25 o
  -2   5  18       19.80       25.66      1.44 o
  -1   5  18        0.18        0.24      0.45 o
   0   5  18        8.12        7.07      0.51 o
   1   5  18       32.16       35.57      1.03 o
   2   5  18        0.81        1.28      0.39 o
   3   5  18       26.24       24.67      0.84 o
   4   5  18        8.59       10.24      0.54 o
   5   5  18       15.78       17.77      0.74 o
  -1   6  18       63.81       66.23      2.73 o
   0   6  18        8.49        7.37      0.51 o
   1   6  18        0.03       -0.31      0.42 o
   2   6  18       10.22       10.19      0.70 o
   3   6  18        5.78        5.55      0.44 o
   4   6  18        4.24        4.11      0.44 o
   5   6  18       10.58       12.24      0.69 o
   0   7  18        0.40       -0.32      0.50 o
   1   7  18       91.04       94.65      2.81 o
   2   7  18       50.31       57.89      1.85 o
   3   7  18        1.70        0.96      0.53 o
   4   7  18        0.50        0.60      0.50 o
  -1  -2  19       39.15       43.75      3.37 o
   0  -2  19        6.62        5.93      0.96 o
   1  -2  19        4.57        5.45      0.96 o
  -2  -1  19        9.31        6.05      0.83 o
  -1  -1  19       10.97       12.03      0.95 o
   0  -1  19        0.50        0.55      0.80 o
   1  -1  19        2.29        4.81      0.80 o
   2  -1  19       10.71       17.64      1.28 o
   3  -1  19       12.57       16.06      1.44 o
  -2   0  19        0.21        0.39      0.70 o
  -1   0  19       26.27       24.10      3.13 o
   0   0  19        0.71        0.52      0.50 o
   1   0  19        6.66        6.09      0.96 o
   2   0  19       66.13       68.55      1.93 o
   3   0  19        9.40        5.39      0.96 o
   4   0  19       14.31       18.16      0.87 o
  -2   1  19        4.11        2.82      0.72 o
  -1   1  19        8.57       10.32      1.52 o
   0   1  19       70.80       82.99     11.79 o
   1   1  19        0.00        0.24      0.45 o
   2   1  19      172.63      201.37      4.86 o
   3   1  19        1.16        1.02      0.43 o
   4   1  19        1.71        2.63      0.48 o
  -2   2  19        1.23        0.39      1.68 o
  -1   2  19        0.29       -0.27      0.80 o
   0   2  19        3.00        2.41      0.50 o
   1   2  19       43.41       45.21      1.41 o
   2   2  19       16.40       17.41      0.79 o
   3   2  19        8.18       12.94      1.24 o
   4   2  19        0.36        0.40      0.40 o
  -2   3  19       61.06       63.95      3.77 o
  -1   3  19        0.47        0.16      0.64 o
   0   3  19       19.11       24.86      1.04 o
   1   3  19        2.76        2.93      0.44 o
   2   3  19       34.34       41.20      1.18 o
   3   3  19       59.61       68.39      3.82 o
   4   3  19       16.94       17.56      0.76 o
   5   3  19        8.25        8.56      0.68 o
  -2   4  19       47.46       53.72      2.24 o
  -1   4  19       12.21        8.18      0.96 o
   0   4  19        0.00       -0.09      0.64 o
   1   4  19       22.80       25.00      1.44 o
   2   4  19        3.84        3.59      0.44 o
   3   4  19        1.84        2.86      0.56 o
   4   4  19       83.27      103.08      3.19 o
   5   4  19       28.03       36.83      1.95 o
  -1   5  19        1.37        0.48      0.45 o
   0   5  19       18.44       20.45      0.79 o
   1   5  19       63.06       70.20      1.71 o
   2   5  19        6.81        8.38      0.54 o
   3   5  19      121.39      127.81      2.74 o
   4   5  19       56.49       60.21      1.52 o
   0   6  19       11.50       14.51      0.89 o
   1   6  19       28.38       28.62      1.19 o
   2   6  19       61.31       65.07      1.61 o
   3   6  19       59.73       67.35      1.70 o
   4   6  19       35.67       38.06      1.20 o
   0  -1  20       50.58       50.19      2.24 o
   1  -1  20        0.01       -0.48      0.80 o
  -1   0  20        0.32        0.90      0.68 o
   0   0  20       45.71       47.99      5.13 o
   1   0  20        2.93        3.53      0.80 o
   2   0  20        1.31        2.08      0.80 o
  -1   1  20       13.31       11.52      0.95 o
   0   1  20        9.37       10.90      1.12 o
   1   1  20        0.03       -0.16      0.64 o
   2   1  20       15.06       17.32      0.91 o
   3   1  20       57.76       68.59      1.84 o
  -1   2  20       15.31       21.98      1.28 o
   0   2  20       61.32       66.71      2.57 o
   1   2  20        0.43        0.89      0.64 o
   2   2  20        2.61        0.52      0.50 o
   3   2  20       93.93      107.87      5.44 o
   4   2  20        0.49        0.16      0.80 o
  -1   3  20       30.06       32.23      1.76 o
   0   3  20       30.04       36.21      1.36 o
   1   3  20        0.01        0.48      0.45 o
   2   3  20        0.68        0.72      0.55 o
   3   3  20      245.88      264.55      5.42 o
   4   3  20        1.64        1.40      0.87 o
   0   4  20       12.83       15.84      0.91 o
   1   4  20        0.76        0.76      0.39 o
   2   4  20       47.75       58.21      1.49 o
   3   4  20       37.10       35.06      1.09 o
   4   4  20        6.77        6.74      0.54 o
   0   5  20       17.93       25.76      1.60 o
   1   5  20       57.57       59.05      1.75 o
   2   5  20       54.83       58.46      1.49 o
   3   5  20       22.25       27.10      0.94 o
   1   2  21       10.87        8.18      0.96 o
   2   2  21       61.91       65.36      1.93 o
   1   3  21       21.03       17.66      0.96 o
   2   3  21       13.48       18.07      0.91 o
 
